# Supplementary material for: Wireless implantable optical probe for continuous monitoring of oxygen saturation in flaps and organ grafts
Source: Nat Commun. 2022 May 30;13:3009. doi: 10.1038/s41467-022-30594-z (PMC9151749; doi:10.1038/s41467-022-30594-z)
Supplement: Supplementary file 3 — Source data [file 41467_2022_30594_MOESM3_ESM.xlsx]

## Sheet: Figure 2b
Distance	Flux	Flux
mm	mW/mm2	mW/mm2
horizontal	Red	NIR
-4.92188	0.00131	1768.6
-4.84375	0.000611431	1975.36
-4.76563	0.00348	1839.4
-4.6875	0.01172	1604.62
-4.60938	0.0632	1610.7
-4.53125	0.23486	1952.33
-4.45313	0.62956	2291.62
-4.375	1.2824	2281.72
-4.29688	2.78344	2065.92
-4.21875	9.14088	1966.21
-4.14063	32.7548	1905.75
-4.0625	92.902	1633.58
-3.98438	197.557	1273.34
-3.90625	329.494	1253.98
-3.82813	469.071	1875.04
-3.75	606.224	2978.34
-3.67188	706.193	3985.66
-3.59375	744.474	4557.64
-3.51563	789.749	5045.71
-3.4375	901.509	5889.38
-3.35938	982.38	6872.15
-3.28125	928.664	7222.59
-3.20313	799.948	6391.03
-3.125	673.534	4810.32
-3.04688	549.135	3765.28
-2.96875	468.227	4280.86
-2.89063	503.962	6152.87
-2.8125	611.35	8244.92
-2.73438	635.182	9827.05
-2.65625	513.72	11267.3
-2.57813	391.416	13157.5
-2.5	478.357	15214
-2.42188	856.774	16417
-2.34375	1445.93	16181.9
-2.26563	2124.22	15195.1
-2.1875	2827.13	14880.5
-2.10938	3497.84	15998.2
-2.03125	4082.55	17866.6
-1.95313	4697.82	19316.2
-1.875	5752.92	20430.4
-1.79688	7697.08	22498.3
-1.71875	10236.9	25990
-1.64063	12041.9	29557.3
-1.5625	12170.1	31414.4
-1.48438	11288.7	31121.6
-1.40625	10634.6	30054.9
-1.32813	10921.5	30580.6
-1.25	12579.6	34424.5
-1.17188	15680.6	41413.5
-1.09375	19561.8	49723.8
-1.01563	23274	57374.2
-0.9375	26310.2	64152.9
-0.85938	28834.4	72518.9
-0.78125	31301	86105
-0.70313	33961.6	108963
-0.625	37386.8	152474
-0.54688	43136.8	252696
-0.46875	53081	496152
-0.39063	70108.7	1029560
-0.3125	101861	1963490
-0.23438	166706	3137400
-0.15625	310378	4046240
-0.07813	634314	4277660
0	1281080	4042080
0.07813	2284890	3945760
0.15625	3350160	4184510
0.23438	3899650	4285350
0.3125	3558370	3747770
0.39063	2555390	2667150
0.46875	1483140	1563440
0.54688	744860	810493
0.625	367208	424241
0.70313	202105	252341
0.78125	126872	170059
0.85938	86930.8	122204
0.9375	64563.3	91784.6
1.01563	52296	72586.6
1.09375	44724.5	60075.3
1.17188	38706.7	51209.6
1.25	33587.9	45080.5
1.32813	29513.1	41792.9
1.40625	26103.6	40561.5
1.48438	22857	39199.3
1.5625	19626.2	35784
1.64063	16305.6	30529.9
1.71875	12852.2	25349.5
1.79688	9706.93	21712.9
1.875	7595.88	19555
1.95313	6831.27	17984.4
2.03125	6965.97	16254.6
2.10938	7087.86	14059.2
2.1875	6506.6	11441.2
2.26563	5316.42	8751.56
2.34375	4147.08	6531.67
2.42188	3336.19	5114.77
2.5	2718.46	4388.63
2.57813	2150.27	4097.12
2.65625	1732.68	4218.16
2.73438	1538.11	4869.22
2.8125	1483.46	5932.53
2.89063	1475.68	6912.2
2.96875	1516.81	7289.85
3.04688	1651.4	7005.12
3.125	1835.41	6407.64
3.20313	1911.27	5948.93
3.28125	1753.1	6087.25
3.35938	1409.51	7043.43
3.4375	1071.45	8306.12
3.51563	891.405	8743.34
3.59375	854.574	7726.53
3.67188	863.179	5879.91
3.75	890.562	4312.98
3.82813	928.11	3479.03
3.90625	870.427	3047.05
3.98438	645.774	2628.45
4.0625	361.291	2233.16
4.14063	174.636	1996.12
4.21875	131.117	1972.54
4.29688	177.56	2195.86
4.375	234.019	2544.82
4.45313	245.201	2778.64
4.53125	225.038	2820.34
4.60938	238.543	2714.67
4.6875	300.9	2397.29
4.76563	333.732	1795.5
4.84375	271.32	1074.79
4.92188	153.623	512.825
5	59.8816	206.463

## Sheet: Figure 2c
Optical power	Photovoltage	Optical power	Photovoltage
mW	arb.unit	mW	a.u.
uLED-uPD	Red	uLED-uPD	NIR
0.02545	0.77346	0.01784	0.45107
0.03054	1.01917	0.03372	0.89723
0.03563	1.28535	0.05134	1.39804
0.04072	1.55	0.06744	1.88621
0.04581	1.833	0.08463	2.43157
0.0509	2.11273	0.10117	2.9714
0.05598	2.40704	0.11859	3.56592
0.06107	2.70695	0.13489	4.15463
0.06616	2.99892	0.15202	4.79681
0.07125	3.30645	0.16861	5.42993
0.07634	3.60512	0.18571	6.11858
0.08143	3.92005	0.20233	6.80059
0.08652	4.22622	0.22002	7.5388
0.09161	4.54615	0.23605	8.26883
0.0967	4.85729
0.10179	5.17958
0.10688	5.50788
0.11197	5.82434
0.11706	6.15403
0.12215	6.47563
0.12724	6.81112
0.13233	7.13434
0.13742	7.47166
0.14251	7.79581
0.1476	8.13567
0.15269	8.46655
0.15777	8.8107
0.16286	9.14266
0.16795	9.48793
0.17304	9.83446
0.17813	10.1692
0.18322	10.5187
0.18831	10.8566
0.1934	11.209
0.19849	11.5472
0.20358	11.9026
0.20867	12.2426
0.21376	12.5981
0.21885	12.954
0.22394	13.2983
0.22903	13.6556
0.23412	14.0015
0.23921	14.3614

## Sheet: Figure 2e
Time	Temperature
min	°C
0	19.9029
0.01462	19.9027
0.02983	19.901
0.04492	19.9007
0.05998	19.9
0.07492	19.8994
0.10418	19.8996
0.1607	19.897
0.1753	19.8971
0.18998	19.8968
0.20408	19.895
0.2191	19.8951
0.23313	19.8961
0.26005	19.8974
0.27418	19.8975
0.28725	19.8966
0.3013	19.896
0.32903	19.8956
0.35698	19.8941
0.38607	19.8936
0.40048	19.893
0.4149	19.8915
0.42965	19.8928
0.44288	19.8924
0.45703	19.8917
0.4708	19.8904
0.48573	19.8916
0.50003	19.8917
0.51458	19.8918
0.5295	19.8903
0.55803	19.8899
0.573	19.8904
0.58762	19.8906
0.60235	19.8906
0.64585	19.891
0.67398	19.8924
0.68845	19.8921
0.7033	19.8921
0.71823	19.8924
0.7328	19.8919
0.7613	19.8928
0.80463	19.893
0.81907	19.892
0.83355	19.8914
0.8479	19.8907
0.86227	19.8916
0.87637	19.8934
0.8908	19.8942
0.90487	19.8943
0.91925	19.8956
0.9623	19.8956
0.99223	19.8964
1.02008	19.8978
1.03482	19.8967
1.04902	19.8973
1.06393	19.8989
1.09163	19.8993
1.10517	19.8993
1.11918	19.8988
1.1342	19.8989
1.14705	19.8998
1.16072	19.9
1.17572	19.9007
1.18937	19.9006
1.20423	19.9015
1.21807	19.9008
1.23328	19.9001
1.24623	19.8992
1.26103	19.9006
1.27578	19.9001
1.30668	19.9007
1.32137	19.8996
1.35162	19.8992
1.38125	19.9003
1.39503	19.9007
1.40895	19.9017
1.42393	19.9005
1.43755	19.8997
1.45178	19.9001
1.46622	19.8991
1.4811	19.899
1.4962	19.899
1.51013	19.8977
1.52382	19.8975
1.55165	19.8975
1.56627	19.8967
1.57973	19.8952
1.601	19.8948
1.6156	19.8936
1.62993	19.8942
1.67107	19.894
1.68547	19.8938
1.71627	19.8935
1.72928	19.8931
1.74355	19.8947
1.77188	19.8945
1.78643	19.8949
1.79987	19.8947
1.81428	19.8951
1.82765	19.8926
1.84097	19.8991
1.85643	19.9036
1.8706	19.9132
1.91172	19.9153
1.93902	19.9201
1.95288	19.925
1.96703	19.9263
1.98065	19.9333
2.00758	19.9412
2.03535	19.9471
2.06335	19.9521
2.07765	19.9582
2.09222	19.9691
2.10608	19.9748
2.12127	19.9818
2.15005	19.9916
2.17872	20.0003
2.19323	20.0058
2.20852	20.0155
2.22302	20.0215
2.25208	20.0294
2.26673	20.0363
2.28093	20.0405
2.30958	20.0514
2.32427	20.0595
2.33885	20.061
2.35407	20.0663
2.38252	20.0732
2.39713	20.0831
2.4118	20.0919
2.42588	20.0996
2.4404	20.1029
2.45435	20.101
2.46908	20.1026
2.48328	20.1034
2.4967	20.1021
2.51105	20.0996
2.52482	20.1019
2.53852	20.1037
2.55247	20.1
2.56693	20.1016
2.59577	20.1035
2.60942	20.1029
2.62332	20.0999
2.63778	20.1043
2.65203	20.1012
2.66667	20.0977
2.68128	20.0986
2.69552	20.0991
2.70993	20.1007
2.72503	20.1019
2.7399	20.103
2.76885	20.1044
2.78303	20.1058
2.81193	20.1059
2.82623	20.1047
2.84052	20.1104
2.85568	20.1081
2.87023	20.1094
2.88418	20.1062
2.89812	20.1079
2.92723	20.1084
2.94155	20.1108
2.9703	20.1153
2.98537	20.1117
3.01367	20.1172
3.0272	20.1222
3.04177	20.1273
3.05608	20.1305
3.08412	20.1302
3.11283	20.1322
3.1261	20.1306
3.1543	20.13
3.1827	20.1297
3.19752	20.1324
3.21182	20.1323
3.2265	20.132
3.24095	20.1376
3.25542	20.1384
3.26993	20.1432
3.28477	20.14
3.29847	20.1443
3.31278	20.1462
3.32697	20.1418
3.3553	20.1442
3.36978	20.1456
3.38398	20.1448
3.39818	20.1408
3.4129	20.1416
3.42767	20.1426
3.44263	20.1438
3.45727	20.1391
3.47178	20.1399
3.48622	20.137
3.50137	20.1377
3.54433	20.1398
3.5587	20.1372
3.5865	20.1332
3.61278	20.1338
3.62663	20.1318
3.64033	20.1306
3.65457	20.1342
3.66887	20.1345
3.69733	20.1359
3.7259	20.1376
3.7553	20.1357
3.77055	20.1335
3.78452	20.1378
3.79868	20.1344
3.81355	20.1339
3.82822	20.1345
3.84267	20.1367
3.86963	20.138
3.88373	20.1366
3.9523	20.1376
3.96533	20.1394
3.9924	20.1352
4.0066	20.1352
4.02082	20.1387
4.03607	20.1441
4.05025	20.1399
4.06438	20.1435
4.07887	20.1486
4.09333	20.1507
4.10733	20.1548
4.1226	20.1519
4.137	20.1512
4.15188	20.151
4.1668	20.1544
4.18118	20.1522
4.19588	20.155
4.22335	20.1556
4.25213	20.1513
4.26653	20.1539
4.27955	20.1575
4.30843	20.1561
4.3383	20.1592
4.35303	20.163
4.36718	20.1608
4.38172	20.1618
4.39617	20.1585
4.41095	20.1563
4.4392	20.1562
4.45308	20.1529
4.46768	20.1504
4.49768	20.1538
4.51233	20.1526
4.52705	20.1568
4.5418	20.1556
4.5559	20.1528
4.57028	20.1521
4.5842	20.1517
4.59837	20.1494
4.62753	20.1446
4.6425	20.1404
4.65682	20.1389
4.69925	20.142
4.71342	20.146
4.74175	20.1482
4.75557	20.1446
4.77002	20.1473
4.78377	20.1428
4.81323	20.1462
4.82797	20.1507
4.84207	20.1457
4.85593	20.1428
4.8839	20.1422
4.89843	20.138
4.9123	20.138
4.92642	20.1362
4.93997	20.1344
4.95428	20.1336
4.9688	20.1344
4.9837	20.1325
5.02683	20.1321
5.04127	20.1357
5.05547	20.136
5.06982	20.1382
5.0841	20.1382
5.11205	20.1428
5.12548	20.1421
5.13947	20.1393
5.15373	20.1396
5.16818	20.1414
5.19753	20.141
5.21117	20.1447
5.22478	20.1407
5.239	20.1401
5.2529	20.1395
5.26662	20.1363
5.29398	20.1397
5.322	20.1381
5.351	20.1407
5.36597	20.1383
5.38082	20.1356
5.39562	20.1395
5.41062	20.1415
5.42428	20.1426
5.4521	20.1442
5.46725	20.1433
5.48162	20.1449
5.5107	20.1448
5.52572	20.1454
5.555	20.1454
5.58472	20.1449
5.61323	20.1425
5.62703	20.1372
5.67008	20.1374
5.68437	20.1339
5.7141	20.1288
5.7425	20.1277
5.75613	20.1274
5.7696	20.1248
5.7969	20.1242
5.8113	20.1196
5.83908	20.1216
5.85383	20.1197
5.86933	20.1239
5.88358	20.1193
5.89803	20.1191
5.91263	20.1213
5.94118	20.1191
5.95547	20.1172
5.98313	20.1171
5.99735	20.1138
6.04033	20.1122
6.05443	20.1091
6.06742	20.1084
6.0806	20.1078
6.10632	20.1065
6.12007	20.1061
6.1327	20.1061
6.17227	20.106
6.18538	20.1092
6.19908	20.1104
6.21265	20.1094
6.22592	20.1091
6.2393	20.1086
6.253	20.108
6.26748	20.1051
6.28193	20.1081
6.29632	20.1067
6.3102	20.1104
6.32438	20.1134
6.3381	20.1149
6.35272	20.1147
6.38238	20.1161
6.3966	20.1131
6.42607	20.1128
6.45472	20.1166
6.46952	20.1158
6.48413	20.1171
6.51327	20.1191
6.52728	20.1206
6.54163	20.1177
6.5708	20.1174
6.58535	20.1158
6.5997	20.1176
6.61427	20.1184
6.62858	20.1162
6.65708	20.118
6.67145	20.1162
6.6854	20.1135
6.71405	20.112
6.72913	20.1099
6.743	20.1091
6.7572	20.1132
6.78483	20.1151
6.79892	20.1155
6.8269	20.1106
6.841	20.1113
6.86715	20.1093
6.87965	20.1066
6.89217	20.102
6.90578	20.101
6.91887	20.0947
6.93283	20.093
6.94692	20.0858
6.97505	20.0835
6.99015	20.0741
7.00427	20.0653
7.01872	20.0552
7.03307	20.0483
7.06298	20.0427
7.09098	20.0326
7.10545	20.0311
7.1196	20.0294
7.14875	20.0244
7.16323	20.0191
7.17797	20.0086
7.19208	20.0072
7.20665	20.0031
7.2213	19.9978
7.23527	19.9933
7.26403	19.9885
7.2777	19.9846
7.29207	19.9742
7.30655	19.9636
7.321	19.957
7.33483	19.9499
7.34865	19.9485
7.3629	19.9464
7.3774	19.9393
7.392	19.935
7.40663	19.928
7.4203	19.9239
7.43473	19.9257
7.44868	19.92
7.46295	19.9157
7.47697	19.9151
7.49128	19.9126
7.52023	19.9121
7.54985	19.9103
7.5646	19.9067
7.57947	19.9019
7.59413	19.9015
7.62247	19.8954
7.66577	19.8941
7.67998	19.895
7.69407	19.8945
7.70883	19.8954
7.72315	19.8942
7.73802	19.8922
7.75265	19.8922
7.76675	19.8915
7.82333	19.8921
7.85203	19.8919
7.86618	19.8915
7.88073	19.8928
7.89585	19.8934
7.91045	19.8931
7.92553	19.8929
7.93988	19.8917
7.9674	19.8914
7.98162	19.8915
7.99517	19.8913
8.00917	19.8911
8.0378	19.8907
8.05222	19.8919
8.06748	19.8935
8.08215	19.8932
8.09688	19.893
8.12585	19.8928
8.14027	19.8925
8.15475	19.8933
8.1699	19.8931
8.18497	19.8942
8.21297	19.8955
8.2273	19.8955
8.25575	19.8951
8.26992	19.8947
8.28448	19.8943
8.29793	19.8942
8.31187	19.8943
8.32628	19.894
8.34065	19.8941
8.36892	19.8939
8.38277	19.8935
8.39753	19.8938
8.41175	19.8938
8.42663	19.8933
8.45448	19.8933
8.46938	19.8931
8.48423	19.8931
8.49873	19.8931
8.51367	19.8929
8.54363	19.8929
8.55823	19.8928
8.5728	19.8925
8.58692	19.8922
8.61483	19.8919
8.62852	19.8914
8.65587	19.8918
8.67005	19.8916
8.69708	19.8917
8.7112	19.8913
8.72548	19.8913
8.7396	19.8909
8.75363	19.889
8.7683	19.8897
8.78258	19.8893
8.79698	19.8907
8.82525	19.892
8.83945	19.8927
8.85402	19.8928
8.89643	19.8923
8.91042	19.8926
8.92432	19.8932
8.93792	19.8944
8.95147	19.8943
8.97823	19.8943
8.9915	19.8947
9.00623	19.8963
9.0204	19.8948
9.04902	19.8943
9.07652	19.8947
9.08998	19.8943
9.1173	19.8939
9.14557	19.892
9.16015	19.892
9.17453	19.8926
9.18882	19.8927
9.20303	19.8938
9.21798	19.893
9.2468	19.8944
9.3032	19.8937
9.31663	19.8951
9.33105	19.8956
9.34577	19.8955
9.36038	19.8955
9.40357	19.8944
9.43248	19.8947
9.44662	19.8935
9.47498	19.8919
9.48913	19.8903
9.50305	19.8911
9.51705	19.8915
9.53147	19.8912
9.54583	19.8893
9.5602	19.8894
9.57402	19.8887
9.58845	19.8875
9.6155	19.8886
9.6291	19.8884
9.64203	19.8883
9.6679	19.8877
9.6813	19.8868
9.69462	19.8871
9.70755	19.8888
9.72028	19.8886
9.73328	19.888
9.74627	19.8864
9.7603	19.8859
9.7747	19.886
9.78963	19.8871
9.81927	19.8884
9.83333	19.8923
9.84777	19.8903
9.86203	19.8918
9.87603	19.8881
--
--
--
--
--
--
--
--
--
--
--
--
--
--
--

## Sheet: Figure 2f
Time	ΔT	Time	ΔT	Time	ΔT	Time	ΔT
min	°C	min	°C	min	°C	min	°C
	0.5mm		1mm		1.5mm		2mm
0	-2.65112e-06	0	-2.88782e-08	0	-3.93966e-08	0	2.11307e-08
0.03333	0.03783	0.03333	0.00593	0.03333	0.00114	0.03333	0.00014536
0.06667	0.07202	0.06667	0.01818	0.06667	0.00542	0.06667	0.00149
0.1	0.09308	0.1	0.02856	0.1	0.01019	0.1	0.00365
0.13333	0.10807	0.13333	0.03758	0.13333	0.01504	0.13333	0.00619
0.16667	0.12123	0.16667	0.04574	0.16667	0.01959	0.16667	0.0087
0.2	0.12709	0.2	0.05045	0.2	0.02297	0.2	0.01109
0.23333	0.13295	0.23333	0.05515	0.23333	0.02635	0.23333	0.01348
0.26667	0.13881	0.26667	0.05985	0.26667	0.02974	0.26667	0.01587
0.3	0.14468	0.3	0.06456	0.3	0.03312	0.3	0.01826
0.33333	0.14902	0.33333	0.06819	0.33333	0.03587	0.33333	0.02032
0.36667	0.1511	0.36667	0.07022	0.36667	0.03768	0.36667	0.02187
0.4	0.15318	0.4	0.07225	0.4	0.03949	0.4	0.02342
0.43333	0.15526	0.43333	0.07428	0.43333	0.0413	0.43333	0.02497
0.46667	0.15734	0.46667	0.07631	0.46667	0.04311	0.46667	0.02652
0.5	0.15941	0.5	0.07833	0.5	0.04492	0.5	0.02807
0.53333	0.16149	0.53333	0.08036	0.53333	0.04673	0.53333	0.02963
0.56667	0.16357	0.56667	0.08239	0.56667	0.04855	0.56667	0.03118
0.6	0.16565	0.6	0.08442	0.6	0.05036	0.6	0.03273
0.63333	0.16773	0.63333	0.08645	0.63333	0.05217	0.63333	0.03428
0.66667	0.16882	0.66667	0.08755	0.66667	0.05321	0.66667	0.03524
0.7	0.16965	0.7	0.08841	0.7	0.05407	0.7	0.03605
0.73333	0.17049	0.73333	0.08927	0.73333	0.05492	0.73333	0.03687
0.76667	0.17133	0.76667	0.09014	0.76667	0.05577	0.76667	0.03768
0.8	0.17217	0.8	0.091	0.8	0.05663	0.8	0.03849
0.83333	0.17301	0.83333	0.09186	0.83333	0.05748	0.83333	0.03931
0.86667	0.17385	0.86667	0.09273	0.86667	0.05834	0.86667	0.04012
0.9	0.17469	0.9	0.09359	0.9	0.05919	0.9	0.04093
0.93333	0.17553	0.93333	0.09445	0.93333	0.06005	0.93333	0.04175
0.96667	0.17637	0.96667	0.09532	0.96667	0.0609	0.96667	0.04256
1	0.17721	1	0.09618	1	0.06176	1	0.04337
1.03333	0.17805	1.03333	0.09704	1.03333	0.06261	1.03333	0.04419
1.06667	0.17889	1.06667	0.09791	1.06667	0.06347	1.06667	0.045
1.1	0.17972	1.1	0.09877	1.1	0.06432	1.1	0.04581
1.13333	0.18056	1.13333	0.09963	1.13333	0.06518	1.13333	0.04663
1.16667	0.1814	1.16667	0.1005	1.16667	0.06603	1.16667	0.04744
1.2	0.18224	1.2	0.10136	1.2	0.06688	1.2	0.04825
1.23333	0.18308	1.23333	0.10222	1.23333	0.06774	1.23333	0.04907
1.26667	0.18392	1.26667	0.10309	1.26667	0.06859	1.26667	0.04988
1.3	0.18451	1.3	0.10369	1.3	0.06919	1.3	0.05046
1.33333	0.18495	1.33333	0.10412	1.33333	0.06962	1.33333	0.05088
1.36667	0.18538	1.36667	0.10454	1.36667	0.07005	1.36667	0.0513
1.4	0.18581	1.4	0.10497	1.4	0.07048	1.4	0.05173
1.43333	0.18624	1.43333	0.1054	1.43333	0.07091	1.43333	0.05215
1.46667	0.18667	1.46667	0.10583	1.46667	0.07133	1.46667	0.05257
1.5	0.1871	1.5	0.10626	1.5	0.07176	1.5	0.05299
1.53333	0.18754	1.53333	0.10668	1.53333	0.07219	1.53333	0.05341
1.56667	0.18797	1.56667	0.10711	1.56667	0.07262	1.56667	0.05384
1.6	0.1884	1.6	0.10754	1.6	0.07305	1.6	0.05426
1.63333	0.18883	1.63333	0.10797	1.63333	0.07347	1.63333	0.05468
1.66667	0.18926	1.66667	0.10839	1.66667	0.0739	1.66667	0.0551
1.7	0.18969	1.7	0.10882	1.7	0.07433	1.7	0.05553
1.73333	0.19013	1.73333	0.10925	1.73333	0.07476	1.73333	0.05595
1.76667	0.19056	1.76667	0.10968	1.76667	0.07519	1.76667	0.05637
1.8	0.19099	1.8	0.11011	1.8	0.07561	1.8	0.05679
1.83333	0.19142	1.83333	0.11053	1.83333	0.07604	1.83333	0.05722
1.86667	0.19185	1.86667	0.11096	1.86667	0.07647	1.86667	0.05764
1.9	0.19228	1.9	0.11139	1.9	0.0769	1.9	0.05806
1.93333	0.19272	1.93333	0.11182	1.93333	0.07733	1.93333	0.05848
1.96667	0.19315	1.96667	0.11225	1.96667	0.07776	1.96667	0.05891
2	0.19358	2	0.11267	2	0.07818	2	0.05933
2.03333	0.19401	2.03333	0.1131	2.03333	0.07861	2.03333	0.05975
2.06667	0.19444	2.06667	0.11353	2.06667	0.07904	2.06667	0.06017
2.1	0.19487	2.1	0.11396	2.1	0.07947	2.1	0.06059
2.13333	0.19531	2.13333	0.11439	2.13333	0.0799	2.13333	0.06102
2.16667	0.19574	2.16667	0.11481	2.16667	0.08032	2.16667	0.06144
2.2	0.19617	2.2	0.11524	2.2	0.08075	2.2	0.06186
2.23333	0.1966	2.23333	0.11567	2.23333	0.08118	2.23333	0.06228
2.26667	0.19703	2.26667	0.1161	2.26667	0.08161	2.26667	0.06271
2.3	0.19738	2.3	0.11643	2.3	0.08194	2.3	0.06303
2.33333	0.19766	2.33333	0.1167	2.33333	0.08221	2.33333	0.0633
2.36667	0.19794	2.36667	0.11698	2.36667	0.08248	2.36667	0.06356
2.4	0.19823	2.4	0.11725	2.4	0.08274	2.4	0.06382
2.43333	0.19851	2.43333	0.11752	2.43333	0.08301	2.43333	0.06408
2.46667	0.19879	2.46667	0.1178	2.46667	0.08328	2.46667	0.06435
2.5	0.19908	2.5	0.11807	2.5	0.08354	2.5	0.06461
2.53333	0.19936	2.53333	0.11834	2.53333	0.08381	2.53333	0.06487
2.56667	0.19964	2.56667	0.11861	2.56667	0.08408	2.56667	0.06514
2.6	0.19993	2.6	0.11889	2.6	0.08435	2.6	0.0654
2.63333	0.20021	2.63333	0.11916	2.63333	0.08461	2.63333	0.06566
2.66667	0.2005	2.66667	0.11943	2.66667	0.08488	2.66667	0.06593
2.7	0.20078	2.7	0.11971	2.7	0.08515	2.7	0.06619
2.73333	0.20106	2.73333	0.11998	2.73333	0.08542	2.73333	0.06645
2.76667	0.20135	2.76667	0.12025	2.76667	0.08568	2.76667	0.06672
2.8	0.20163	2.8	0.12052	2.8	0.08595	2.8	0.06698
2.83333	0.20191	2.83333	0.1208	2.83333	0.08622	2.83333	0.06724
2.86667	0.2022	2.86667	0.12107	2.86667	0.08648	2.86667	0.0675
2.9	0.20248	2.9	0.12134	2.9	0.08675	2.9	0.06777
2.93333	0.20276	2.93333	0.12161	2.93333	0.08702	2.93333	0.06803
2.96667	0.20305	2.96667	0.12189	2.96667	0.08729	2.96667	0.06829
3	0.20333	3	0.12216	3	0.08755	3	0.06856
3.03333	0.20361	3.03333	0.12243	3.03333	0.08782	3.03333	0.06882
3.06667	0.2039	3.06667	0.12271	3.06667	0.08809	3.06667	0.06908
3.1	0.20418	3.1	0.12298	3.1	0.08836	3.1	0.06935
3.13333	0.20447	3.13333	0.12325	3.13333	0.08862	3.13333	0.06961
3.16667	0.20475	3.16667	0.12352	3.16667	0.08889	3.16667	0.06987
3.2	0.20503	3.2	0.1238	3.2	0.08916	3.2	0.07013
3.23333	0.20532	3.23333	0.12407	3.23333	0.08943	3.23333	0.0704
3.26667	0.2056	3.26667	0.12434	3.26667	0.08969	3.26667	0.07066
3.3	0.20584	3.3	0.12458	3.3	0.08992	3.3	0.07089
3.33333	0.20606	3.33333	0.12478	3.33333	0.09012	3.33333	0.07108
3.36667	0.20627	3.36667	0.12499	3.36667	0.09033	3.36667	0.07128
3.4	0.20649	3.4	0.1252	3.4	0.09053	3.4	0.07148
3.43333	0.20671	3.43333	0.12541	3.43333	0.09073	3.43333	0.07168
3.46667	0.20692	3.46667	0.12562	3.46667	0.09094	3.46667	0.07188
3.5	0.20714	3.5	0.12583	3.5	0.09114	3.5	0.07208
3.53333	0.20735	3.53333	0.12603	3.53333	0.09134	3.53333	0.07228
3.56667	0.20757	3.56667	0.12624	3.56667	0.09155	3.56667	0.07248
3.6	0.20779	3.6	0.12645	3.6	0.09175	3.6	0.07268
3.63333	0.208	3.63333	0.12666	3.63333	0.09195	3.63333	0.07287
3.66667	0.20822	3.66667	0.12687	3.66667	0.09216	3.66667	0.07307
3.7	0.20843	3.7	0.12708	3.7	0.09236	3.7	0.07327
3.73333	0.20865	3.73333	0.12729	3.73333	0.09256	3.73333	0.07347
3.76667	0.20886	3.76667	0.12749	3.76667	0.09277	3.76667	0.07367
3.8	0.20908	3.8	0.1277	3.8	0.09297	3.8	0.07387
3.83333	0.2093	3.83333	0.12791	3.83333	0.09317	3.83333	0.07407
3.86667	0.20951	3.86667	0.12812	3.86667	0.09338	3.86667	0.07427
3.9	0.20973	3.9	0.12833	3.9	0.09358	3.9	0.07447
3.93333	0.20994	3.93333	0.12854	3.93333	0.09378	3.93333	0.07466
3.96667	0.21016	3.96667	0.12874	3.96667	0.09399	3.96667	0.07486
4	0.21038	4	0.12895	4	0.09419	4	0.07506
4.03333	0.21059	4.03333	0.12916	4.03333	0.09439	4.03333	0.07526
4.06667	0.21081	4.06667	0.12937	4.06667	0.09459	4.06667	0.07546
4.1	0.21102	4.1	0.12958	4.1	0.0948	4.1	0.07566
4.13333	0.21124	4.13333	0.12979	4.13333	0.095	4.13333	0.07586
4.16667	0.21145	4.16667	0.12999	4.16667	0.0952	4.16667	0.07606
4.2	0.21167	4.2	0.1302	4.2	0.09541	4.2	0.07626
4.23333	0.21189	4.23333	0.13041	4.23333	0.09561	4.23333	0.07645
4.26667	0.2121	4.26667	0.13062	4.26667	0.09581	4.26667	0.07665
4.3	0.21229	4.3	0.13081	4.3	0.096	4.3	0.07683
4.33333	0.21247	4.33333	0.13098	4.33333	0.09616	4.33333	0.077
4.36667	0.21265	4.36667	0.13115	4.36667	0.09633	4.36667	0.07716
4.4	0.21282	4.4	0.13132	4.4	0.0965	4.4	0.07733
4.43333	0.213	4.43333	0.13149	4.43333	0.09667	4.43333	0.07749
4.46667	0.21318	4.46667	0.13166	4.46667	0.09684	4.46667	0.07766
4.5	0.21335	4.5	0.13184	4.5	0.09701	4.5	0.07782
4.53333	0.21353	4.53333	0.13201	4.53333	0.09717	4.53333	0.07799
4.56667	0.21371	4.56667	0.13218	4.56667	0.09734	4.56667	0.07815
4.6	0.21388	4.6	0.13235	4.6	0.09751	4.6	0.07832
4.63333	0.21406	4.63333	0.13252	4.63333	0.09768	4.63333	0.07848
4.66667	0.21424	4.66667	0.13269	4.66667	0.09785	4.66667	0.07865
4.7	0.21441	4.7	0.13287	4.7	0.09802	4.7	0.07881
4.73333	0.21459	4.73333	0.13304	4.73333	0.09818	4.73333	0.07898
4.76667	0.21476	4.76667	0.13321	4.76667	0.09835	4.76667	0.07914
4.8	0.21494	4.8	0.13338	4.8	0.09852	4.8	0.07931
4.83333	0.21512	4.83333	0.13355	4.83333	0.09869	4.83333	0.07947
4.86667	0.21529	4.86667	0.13373	4.86667	0.09886	4.86667	0.07964
4.9	0.21547	4.9	0.1339	4.9	0.09903	4.9	0.0798
4.93333	0.21565	4.93333	0.13407	4.93333	0.09919	4.93333	0.07997
4.96667	0.21582	4.96667	0.13424	4.96667	0.09936	4.96667	0.08013
5	0.216	5	0.13441	5	0.09953	5	0.0803
5.03333	0.21618	5.03333	0.13458	5.03333	0.0997	5.03333	0.08046
5.06667	0.21635	5.06667	0.13476	5.06667	0.09987	5.06667	0.08063
5.1	0.21653	5.1	0.13493	5.1	0.10004	5.1	0.08079
5.13333	0.21671	5.13333	0.1351	5.13333	0.1002	5.13333	0.08096
5.16667	0.21688	5.16667	0.13527	5.16667	0.10037	5.16667	0.08112
5.2	0.21706	5.2	0.13544	5.2	0.10054	5.2	0.08129
5.23333	0.21723	5.23333	0.13561	5.23333	0.10071	5.23333	0.08145
5.26667	0.21741	5.26667	0.13579	5.26667	0.10088	5.26667	0.08162
5.3	0.21757	5.3	0.13594	5.3	0.10103	5.3	0.08177
5.33333	0.21772	5.33333	0.13609	5.33333	0.10118	5.33333	0.08191
5.36667	0.21788	5.36667	0.13624	5.36667	0.10132	5.36667	0.08206
5.4	0.21803	5.4	0.13639	5.4	0.10147	5.4	0.0822
5.43333	0.21818	5.43333	0.13654	5.43333	0.10161	5.43333	0.08234
5.46667	0.21833	5.46667	0.13668	5.46667	0.10176	5.46667	0.08249
5.5	0.21848	5.5	0.13683	5.5	0.10191	5.5	0.08263
5.53333	0.21863	5.53333	0.13698	5.53333	0.10205	5.53333	0.08277
5.56667	0.21878	5.56667	0.13713	5.56667	0.1022	5.56667	0.08292
5.6	0.21894	5.6	0.13728	5.6	0.10234	5.6	0.08306
5.63333	0.21909	5.63333	0.13742	5.63333	0.10249	5.63333	0.0832
5.66667	0.21924	5.66667	0.13757	5.66667	0.10263	5.66667	0.08335
5.7	0.21939	5.7	0.13772	5.7	0.10278	5.7	0.08349
5.73333	0.21954	5.73333	0.13787	5.73333	0.10292	5.73333	0.08363
5.76667	0.21969	5.76667	0.13802	5.76667	0.10307	5.76667	0.08378
5.8	0.21985	5.8	0.13816	5.8	0.10322	5.8	0.08392
5.83333	0.22	5.83333	0.13831	5.83333	0.10336	5.83333	0.08406
5.86667	0.22015	5.86667	0.13846	5.86667	0.10351	5.86667	0.08421
5.9	0.2203	5.9	0.13861	5.9	0.10365	5.9	0.08435
5.93333	0.22045	5.93333	0.13876	5.93333	0.1038	5.93333	0.08449
5.96667	0.2206	5.96667	0.1389	5.96667	0.10394	5.96667	0.08464
6	0.22075	6	0.13905	6	0.10409	6	0.08478
6.03333	0.22091	6.03333	0.1392	6.03333	0.10423	6.03333	0.08492
6.06667	0.22106	6.06667	0.13935	6.06667	0.10438	6.06667	0.08507
6.1	0.22121	6.1	0.13949	6.1	0.10453	6.1	0.08521
6.13333	0.22136	6.13333	0.13964	6.13333	0.10467	6.13333	0.08535
6.16667	0.22151	6.16667	0.13979	6.16667	0.10482	6.16667	0.0855
6.2	0.22166	6.2	0.13994	6.2	0.10496	6.2	0.08564
6.23333	0.22182	6.23333	0.14009	6.23333	0.10511	6.23333	0.08578
6.26667	0.22197	6.26667	0.14023	6.26667	0.10525	6.26667	0.08593
6.3	0.22211	6.3	0.14037	6.3	0.10539	6.3	0.08606
6.33333	0.22224	6.33333	0.14051	6.33333	0.10552	6.33333	0.08619
6.36667	0.22238	6.36667	0.14064	6.36667	0.10565	6.36667	0.08632
6.4	0.22251	6.4	0.14077	6.4	0.10578	6.4	0.08644
6.43333	0.22265	6.43333	0.1409	6.43333	0.10591	6.43333	0.08657
6.46667	0.22278	6.46667	0.14103	6.46667	0.10604	6.46667	0.0867
6.5	0.22292	6.5	0.14117	6.5	0.10617	6.5	0.08683
6.53333	0.22305	6.53333	0.1413	6.53333	0.1063	6.53333	0.08696
6.56667	0.22319	6.56667	0.14143	6.56667	0.10643	6.56667	0.08709
6.6	0.22332	6.6	0.14156	6.6	0.10656	6.6	0.08722
6.63333	0.22346	6.63333	0.14169	6.63333	0.10669	6.63333	0.08734
6.66667	0.22359	6.66667	0.14183	6.66667	0.10682	6.66667	0.08747
6.7	0.22373	6.7	0.14196	6.7	0.10695	6.7	0.0876
6.73333	0.22386	6.73333	0.14209	6.73333	0.10708	6.73333	0.08773
6.76667	0.224	6.76667	0.14222	6.76667	0.10721	6.76667	0.08786
6.8	0.22413	6.8	0.14235	6.8	0.10734	6.8	0.08799
6.83333	0.22427	6.83333	0.14249	6.83333	0.10747	6.83333	0.08811
6.86667	0.2244	6.86667	0.14262	6.86667	0.1076	6.86667	0.08824
6.9	0.22454	6.9	0.14275	6.9	0.10773	6.9	0.08837
6.93333	0.22467	6.93333	0.14288	6.93333	0.10786	6.93333	0.0885
6.96667	0.22481	6.96667	0.14301	6.96667	0.10799	6.96667	0.08863
7	0.22494	7	0.14315	7	0.10812	7	0.08876
7.03333	0.22508	7.03333	0.14328	7.03333	0.10825	7.03333	0.08888
7.06667	0.22521	7.06667	0.14341	7.06667	0.10838	7.06667	0.08901
7.1	0.22535	7.1	0.14354	7.1	0.10851	7.1	0.08914
7.13333	0.22548	7.13333	0.14367	7.13333	0.10864	7.13333	0.08927
7.16667	0.22562	7.16667	0.14381	7.16667	0.10877	7.16667	0.0894
7.2	0.22575	7.2	0.14394	7.2	0.1089	7.2	0.08953
7.23333	0.22589	7.23333	0.14407	7.23333	0.10903	7.23333	0.08965
7.26667	0.22602	7.26667	0.1442	7.26667	0.10916	7.26667	0.08978
7.3	0.22615	7.3	0.14433	7.3	0.10929	7.3	0.08991
7.33333	0.22628	7.33333	0.14446	7.33333	0.10942	7.33333	0.09003
7.36667	0.22641	7.36667	0.14459	7.36667	0.10954	7.36667	0.09016
7.4	0.22654	7.4	0.14471	7.4	0.10967	7.4	0.09028
7.43333	0.22667	7.43333	0.14484	7.43333	0.10979	7.43333	0.0904
7.46667	0.2268	7.46667	0.14496	7.46667	0.10991	7.46667	0.09052
7.5	0.22693	7.5	0.14509	7.5	0.11004	7.5	0.09065
7.53333	0.22705	7.53333	0.14521	7.53333	0.11016	7.53333	0.09077
7.56667	0.22718	7.56667	0.14534	7.56667	0.11028	7.56667	0.09089
7.6	0.22731	7.6	0.14546	7.6	0.11041	7.6	0.09101
7.63333	0.22743	7.63333	0.14559	7.63333	0.11053	7.63333	0.09113
7.66667	0.22756	7.66667	0.14571	7.66667	0.11065	7.66667	0.09125
7.7	0.22769	7.7	0.14583	7.7	0.11077	7.7	0.09137
7.73333	0.22781	7.73333	0.14596	7.73333	0.11089	7.73333	0.09149
7.76667	0.22794	7.76667	0.14608	7.76667	0.11102	7.76667	0.09161
7.8	0.22806	7.8	0.1462	7.8	0.11114	7.8	0.09173
7.83333	0.22819	7.83333	0.14632	7.83333	0.11126	7.83333	0.09185
7.86667	0.22831	7.86667	0.14644	7.86667	0.11138	7.86667	0.09197
7.9	0.22843	7.9	0.14657	7.9	0.1115	7.9	0.09209
7.93333	0.22856	7.93333	0.14669	7.93333	0.11162	7.93333	0.0922
7.96667	0.22868	7.96667	0.14681	7.96667	0.11174	7.96667	0.09232
8	0.2288	8	0.14693	8	0.11185	8	0.09244
8.03333	0.22893	8.03333	0.14705	8.03333	0.11197	8.03333	0.09256
8.06667	0.22905	8.06667	0.14717	8.06667	0.11209	8.06667	0.09267
8.1	0.22917	8.1	0.14729	8.1	0.11221	8.1	0.09279
8.13333	0.22929	8.13333	0.14741	8.13333	0.11233	8.13333	0.09291
8.16667	0.22941	8.16667	0.14752	8.16667	0.11244	8.16667	0.09302
8.2	0.22953	8.2	0.14764	8.2	0.11256	8.2	0.09314
8.23333	0.22965	8.23333	0.14776	8.23333	0.11268	8.23333	0.09325
8.26667	0.22977	8.26667	0.14788	8.26667	0.11279	8.26667	0.09337
8.3	0.22989	8.3	0.148	8.3	0.11291	8.3	0.09348
8.33333	0.23001	8.33333	0.14812	8.33333	0.11303	8.33333	0.0936
8.36667	0.23013	8.36667	0.14823	8.36667	0.11314	8.36667	0.09371
8.4	0.23025	8.4	0.14835	8.4	0.11326	8.4	0.09383
8.43333	0.23037	8.43333	0.14847	8.43333	0.11338	8.43333	0.09394
8.46667	0.23049	8.46667	0.14859	8.46667	0.11349	8.46667	0.09406
8.5	0.23061	8.5	0.1487	8.5	0.11361	8.5	0.09417
8.53333	0.23073	8.53333	0.14882	8.53333	0.11372	8.53333	0.09428
8.56667	0.23085	8.56667	0.14894	8.56667	0.11384	8.56667	0.0944
8.6	0.23097	8.6	0.14905	8.6	0.11395	8.6	0.09451
8.63333	0.23108	8.63333	0.14917	8.63333	0.11407	8.63333	0.09463
8.66667	0.2312	8.66667	0.14928	8.66667	0.11418	8.66667	0.09474
8.7	0.23132	8.7	0.1494	8.7	0.11429	8.7	0.09485
8.73333	0.23144	8.73333	0.14951	8.73333	0.11441	8.73333	0.09496
8.76667	0.23155	8.76667	0.14963	8.76667	0.11452	8.76667	0.09507
8.8	0.23167	8.8	0.14974	8.8	0.11463	8.8	0.09519
8.83333	0.23179	8.83333	0.14986	8.83333	0.11475	8.83333	0.0953
8.86667	0.2319	8.86667	0.14997	8.86667	0.11486	8.86667	0.09541
8.9	0.23202	8.9	0.15008	8.9	0.11497	8.9	0.09552
8.93333	0.23213	8.93333	0.1502	8.93333	0.11508	8.93333	0.09563
8.96667	0.23225	8.96667	0.15031	8.96667	0.1152	8.96667	0.09574
9	0.23236	9	0.15042	9	0.11531	9	0.09585
9.03333	0.23248	9.03333	0.15054	9.03333	0.11542	9.03333	0.09596
9.06667	0.23259	9.06667	0.15065	9.06667	0.11553	9.06667	0.09607
9.1	0.23271	9.1	0.15076	9.1	0.11564	9.1	0.09618
9.13333	0.23282	9.13333	0.15087	9.13333	0.11575	9.13333	0.09629
9.16667	0.23293	9.16667	0.15098	9.16667	0.11586	9.16667	0.0964
9.2	0.23305	9.2	0.15109	9.2	0.11597	9.2	0.09651
9.23333	0.23316	9.23333	0.15121	9.23333	0.11608	9.23333	0.09662
9.26667	0.23327	9.26667	0.15132	9.26667	0.11619	9.26667	0.09673
9.3	0.23338	9.3	0.15143	9.3	0.1163	9.3	0.09684
9.33333	0.2335	9.33333	0.15154	9.33333	0.11641	9.33333	0.09694
9.36667	0.23361	9.36667	0.15165	9.36667	0.11652	9.36667	0.09705
9.4	0.23372	9.4	0.15176	9.4	0.11663	9.4	0.09716
9.43333	0.23383	9.43333	0.15187	9.43333	0.11674	9.43333	0.09727
9.46667	0.23395	9.46667	0.15198	9.46667	0.11685	9.46667	0.09738
9.5	0.23406	9.5	0.15209	9.5	0.11696	9.5	0.09748
9.53333	0.23417	9.53333	0.1522	9.53333	0.11706	9.53333	0.09759
9.56667	0.23428	9.56667	0.15231	9.56667	0.11717	9.56667	0.0977
9.6	0.23439	9.6	0.15242	9.6	0.11728	9.6	0.09781
9.63333	0.2345	9.63333	0.15253	9.63333	0.11739	9.63333	0.09791
9.66667	0.23461	9.66667	0.15264	9.66667	0.1175	9.66667	0.09802
9.7	0.23472	9.7	0.15274	9.7	0.1176	9.7	0.09813
9.73333	0.23483	9.73333	0.15285	9.73333	0.11771	9.73333	0.09823
9.76667	0.23494	9.76667	0.15296	9.76667	0.11782	9.76667	0.09834
9.8	0.23505	9.8	0.15307	9.8	0.11792	9.8	0.09844
9.83333	0.23516	9.83333	0.15318	9.83333	0.11803	9.83333	0.09855
9.86667	0.23527	9.86667	0.15328	9.86667	0.11814	9.86667	0.09865
9.9	0.23538	9.9	0.15339	9.9	0.11824	9.9	0.09876
9.93333	0.23549	9.93333	0.1535	9.93333	0.11835	9.93333	0.09886
9.96667	0.2356	9.96667	0.1536	9.96667	0.11845	9.96667	0.09897
10	0.23571	10	0.15371	10	0.11856	10	0.09907

## Sheet: Figure 2g-h
		Week 1									Week 4									Week 6
		control			Smooth			Barbed			control			Smooth			Barbed			control			Smooth			Barbed
WBC	x10^3/ul	19.28	23.58	10.36	15.35	15.27	15.79	9.96	10.68	13.3	14.85	11.2	20.96	12.61	13.83	18.42	7.79	14.55	18.68	11.01	8.88	18.12	12.65	15.02	16.53	6.19	11.56	19.03
RBC	x10^6/ul	10.15	8.31	7.74	9.6	9.13	9.29	7.72	8.24	8.94	9.01	7.79	8.08	9.15	8.08	9.27	7.66	8.27	9.35	8.92	8.26	8.53	9.52	8.8	9.53	7.86	7.95	9.25
HGB	g/dL	18.5	17	16	17.8	18	16.9	16.4	16.3	16.4	16.1	15.5	15.8	16.6	15.6	16.5	15.8	16	16.6	16	16.3	16.7	17	16.8	16.9	15.8	15.5	16.4
HCT	%	52.4	48.7	45.5	51	50.7	48.1	45.2	45.2	45.8	46.3	47.7	47	47.6	44.3	47.9	44.9	45.8	48.2	45.9	48.5	49.7	49.2	47.8	49.4	45.3	43.4	46.2
MCV	fl	51.6	58.6	58.8	53.1	55.5	51.8	58.5	54.9	51.2	51.4	61.2	58.2	52	54.8	51.7	58.6	55.4	51.6	51.5	58.7	58.3	51.7	54.3	51.8	57.6	54.6	49.9
MCH	pg	18.2	20.5	20.7	18.5	19.7	18.2	21.2	19.8	18.3	17.9	19.9	19.6	18.1	19.3	17.8	20.6	19.3	17.8	17.9	19.7	19.6	17.9	19.1	17.7	20.1	19.5	17.7
PLT	x10^3/ul	1566	1142	1035	2016	1561	1813	1341	1755	1658	1495	974	1019	1021	146	1091	1000	1096	695	1168	967	1070	1167	1084	880	752	1148	1066
GLU	mg/dL	148	130	121	131	139	157	153	157	144	141	130	132	121	161	137	140	135	129	115	135	126	108	132	167	169	99	113
ALP	U/L	139	188	280	149	199	172	180	188	120	110	249	156	166	191	140	142	157	136	121	157	121	117	143	107	107	149	102
ALT	U/L	58	59	72	46	56	37	40	55	39	53	77	61	44	64	42	46	68	52	51	59	60	37	47	61	44	60	51
AST	U/L	90	74	79	121	80	73	63	69	78	81	87	78	85	85	85	69	110	83	92	98	70	126	95	114	59	113	103
CHOL	mg/dL	96	90	85		97	88	91	90	97	103	99	93		98	96	90	77	106	104	98	104	98	101	107	94	79	94
TRIG	mg/dL	104	85	72		84	61	194	149	109	99	108	73		96	106	170	156	84	94	88	101	48	39	131	134	91	177
CAL	mg/dL	10.4	10.8	10.5	9.9	10.5	10.5	10.9	11.1		10.5	11	10.5	10.3	10.9	10.2	10.7	10.8	10.5	10.8	10.9	11.1	10.2	10.8	10.7	11.2	10.9	10.3
PHOS	mg/dL	5.5	7.9	8.1		7.6	7	7.3	7	6.5	6.1	7.4	6.9		9.2	6.6	6.7	7.3	7.4	6.6	5.6	6.2	7.6	6.9	7.4	7.1	6.9	6.1

## Sheet: Figure 3a
Time/day	0	2	4	6	8	10	12	14	16	18	20	22
Force/N	1.094	1.302	1.004	0.748	0.884	0.258	0.382	0.372	0.254	0.186	0.268	0.162
	1.282	1.518	1.752	0.518	0.626	0.422	0.228	0.284	0.208	0.386	0.34	0.172
	1.62	1.266	1.072	0.724	0.524		0.162	0.184	0.146	0.246	0.218	0.136

## Sheet: Figure 3b
Distance	Load	Distance	Load	Distance	Load	Distance	Load	Distance	Load
mm	N	mm	N	mm	N	mm	N	mm	N
	No barb		Barb1_Day 0		Barb1_Day 2		Barb1_Day 6		Barb1_Day 18
0	0	0.2	0	0	0	0.26	0	0.26	0
0	0	0.22	0	0	0	0.26	0	0.26	0
0	0	0.22	-0.002	0	0	0.3	0	0.3	0
0	0	0.22	0	0	0	0.3	0	0.3	0
0	0	0.24	0	0	0	0.32	0	0.32	0
0	0	0.24	0	0	0	0.32	-0.002	0.32	0
0	0	0.24	0	0	0	0.34	0	0.34	-0.002
0	0	0.26	-0.002	0	0	0.34	0	0.34	0
0	0	0.26	0	0	0	0.38	0	0.38	0
0.02	0	0.26	-0.002	0	0	0.38	0	0.4	0
0.02	0	0.26	0	0	0	0.4	-0.002	0.42	0
0.02	0	0.3	-0.002	0	0	0.4	0	0.42	0
0.04	0	0.3	0	0	0	0.44	-0.002	0.44	0
0.04	0	0.3	0	0	0	0.44	0	0.44	0
0.04	0	0.32	-0.002	0	0	0.48	0	0.48	0
0.06	0	0.32	0	0	0	0.48	-0.002	0.5	0
0.06	0	0.32	-0.002	0	-0.002	0.5	-0.002	0.5	0
0.06	0	0.34	-0.002	0.02	-0.002	0.52	-0.002	0.52	0
0.06	0	0.34	-0.002	0.1	-0.004	0.54	-0.002	0.54	0
0.1	0	0.34	-0.002	0.12	-0.006	0.54	0	0.54	0
0.1	0	0.34	0	0.2	-0.006	0.58	-0.002	0.58	-0.002
0.12	0	0.38	-0.002	0.22	-0.002	0.6	-0.002	0.6	-0.002
0.12	-0.002	0.38	-0.002	0.3	-0.012	0.62	0	0.62	-0.002
0.12	0	0.4	-0.002	0.3	-0.01	0.62	-0.002	0.62	-0.002
0.12	0	0.4	-0.002	0.32	-0.012	0.66	-0.002	0.66	-0.002
0.14	0	0.4	-0.002	0.38	-0.012	0.68	0	0.66	0
0.14	-0.002	0.4	-0.002	0.44	-0.018	0.7	0	0.68	0
0.14	-0.002	0.42	-0.002	0.44	-0.018	0.7	0	0.7	0
0.16	-0.002	0.42	-0.002	0.5	-0.02	0.72	0	0.72	0
0.16	-0.002	0.44	-0.002	0.52	-0.022	0.76	0	0.72	-0.002
0.16	-0.002	0.44	-0.002	0.58	-0.024	0.78	-0.004	0.76	-0.002
0.16	-0.002	0.44	-0.002	0.6	-0.026	0.78	-0.002	0.78	-0.002
0.2	-0.002	0.44	-0.002	0.62	-0.026	0.82	-0.002	0.8	-0.002
0.2	-0.002	0.48	-0.002	0.66	-0.028	0.82	-0.002	0.8	0
0.22	-0.002	0.48	-0.002	0.7	-0.032	0.86	-0.004	0.82	0
0.22	-0.002	0.48	-0.002	0.7	-0.034	0.86	-0.002	0.82	0
0.22	-0.002	0.5	-0.002	0.76	-0.036	0.9	-0.004	0.88	0
0.22	-0.002	0.5	-0.002	0.82	-0.042	0.9	-0.004	0.88	-0.002
0.24	-0.002	0.5	-0.002	0.82	-0.042	0.92	-0.004	0.9	-0.002
0.24	-0.002	0.52	-0.002	0.88	-0.046	0.92	-0.002	0.9	-0.002
0.24	-0.002	0.52	-0.002	0.9	-0.048	0.96	-0.004	0.96	0
0.26	-0.002	0.52	-0.002	0.92	-0.048	0.98	-0.004	0.96	-0.002
0.26	-0.002	0.54	-0.002	0.96	-0.052	1	-0.004	0.98	-0.002
0.26	-0.002	0.54	-0.002	1.04	-0.058	1	-0.004	0.98	0
0.26	-0.002	0.54	-0.002	1.06	-0.058	1.06	-0.004	1	-0.002
0.3	-0.002	0.58	-0.002	1.16	-0.07	1.06	-0.008	1	-0.002
0.3	-0.002	0.58	-0.002	1.18	-0.072	1.08	-0.006	1.04	-0.002
0.3	-0.002	0.58	-0.002	1.26	-0.076	1.1	-0.004	1.06	0
0.3	-0.002	0.6	-0.002	1.26	-0.076	1.14	-0.008	1.08	0
0.32	-0.004	0.6	-0.004	1.28	-0.078	1.14	-0.004	1.08	0
0.32	-0.002	0.6	-0.004	1.32	-0.078	1.18	-0.006	1.1	-0.002
0.34	-0.002	0.6	-0.004	1.34	-0.08	1.18	-0.01	1.1	-0.002
0.34	-0.004	0.62	-0.004	1.42	-0.084	1.2	-0.01	1.16	-0.002
0.34	-0.004	0.62	-0.004	1.44	-0.086	1.24	-0.01	1.16	-0.002
0.34	-0.004	0.62	-0.004	1.54	-0.1	1.26	-0.01	1.18	-0.002
0.38	-0.004	0.66	-0.002	1.54	-0.102	1.26	-0.01	1.18	-0.002
0.38	-0.004	0.66	-0.004	1.56	-0.102	1.28	-0.012	1.2	0
0.4	-0.004	0.66	-0.004	1.62	-0.104	1.28	-0.012	1.24	-0.002
0.4	-0.004	0.68	-0.004	1.64	-0.108	1.34	-0.014	1.26	-0.002
0.4	-0.004	0.68	-0.004	1.66	-0.112	1.34	-0.014	1.26	-0.002
0.4	-0.004	0.68	-0.004	1.72	-0.114	1.38	-0.016	1.28	-0.002
0.42	-0.004	0.68	-0.004	1.76	-0.12	1.38	-0.016	1.28	-0.002
0.42	-0.004	0.7	-0.004	1.76	-0.12	1.42	-0.018	1.34	-0.002
0.44	-0.004	0.7	-0.004	1.82	-0.12	1.42	-0.018	1.34	-0.002
0.44	-0.004	0.72	-0.004	1.86	-0.124	1.46	-0.02	1.36	-0.002
0.44	-0.004	0.72	-0.004	1.86	-0.126	1.46	-0.02	1.38	-0.002
0.44	-0.004	0.72	-0.004	1.9	-0.128	1.48	-0.022	1.42	-0.002
0.48	-0.004	0.72	-0.004	1.98	-0.14	1.48	-0.022	1.42	-0.002
0.48	-0.004	0.76	-0.004	2	-0.142	1.54	-0.024	1.44	-0.002
0.48	-0.004	0.76	-0.004	2.08	-0.144	1.54	-0.022	1.44	-0.002
0.5	-0.004	0.76	-0.004	2.1	-0.148	1.56	-0.024	1.46	-0.002
0.5	-0.004	0.78	-0.004	2.18	-0.152	1.56	-0.024	1.48	-0.004
0.5	-0.006	0.78	-0.004	2.2	-0.156	1.6	-0.026	1.52	-0.002
0.52	-0.004	0.78	-0.004	2.28	-0.166	1.62	-0.028	1.52	-0.002
0.52	-0.004	0.78	-0.004	2.3	-0.168	1.64	-0.028	1.56	-0.002
0.52	-0.004	0.8	-0.006	2.36	-0.172	1.64	-0.028	1.56	-0.002
0.54	-0.006	0.8	-0.004	2.36	-0.172	1.7	-0.028	1.6	-0.002
0.54	-0.006	0.82	-0.006	2.38	-0.176	1.7	-0.032	1.6	-0.002
0.54	-0.004	0.82	-0.006	2.42	-0.178	1.72	-0.03	1.62	-0.002
0.54	-0.006	0.82	-0.006	2.46	-0.182	1.72	-0.028	1.64	-0.002
0.58	-0.006	0.82	-0.006	2.48	-0.186	1.76	-0.032	1.66	0
0.58	-0.006	0.86	-0.004	2.52	-0.19	1.76	-0.032	1.66	-0.002
0.6	-0.006	0.86	-0.004	2.58	-0.196	1.8	-0.036	1.72	-0.002
0.6	-0.006	0.86	-0.004	2.6	-0.198	1.82	-0.036	1.72	-0.002
0.6	-0.006	0.88	-0.006	2.68	-0.202	1.84	-0.038	1.74	-0.002
0.6	-0.006	0.88	-0.004	2.7	-0.202	1.86	-0.034	1.74	-0.002
0.62	-0.006	0.88	-0.006	2.78	-0.208	1.9	-0.04	1.76	-0.002
0.62	-0.006	0.9	-0.006	2.8	-0.21	1.9	-0.038	1.8	-0.002
0.62	-0.006	0.9	-0.004	2.84	-0.212	1.92	-0.04	1.82	-0.002
0.62	-0.006	0.9	-0.006	2.88	-0.218	1.92	-0.04	1.82	-0.002
0.66	-0.006	0.92	-0.004	2.88	-0.216	1.94	-0.042	1.86	0
0.66	-0.006	0.92	-0.004	2.94	-0.22	1.98	-0.044	1.86	-0.002
0.68	-0.006	0.92	-0.006	2.98	-0.222	2	-0.046	1.9	0
0.68	-0.006	0.92	-0.004	2.98	-0.226	2	-0.046	1.92	-0.002
0.68	-0.008	0.96	-0.006	3.04	-0.226	2.04	-0.046	1.94	-0.002
0.68	-0.008	0.96	-0.006	3.06	-0.23	2.04	-0.048	1.94	-0.002
0.7	-0.006	0.96	-0.006	3.14	-0.238	2.1	-0.05	2	-0.002
0.7	-0.008	0.96	-0.006	3.16	-0.24	2.1	-0.05	2	-0.002
0.72	-0.008	0.98	-0.004	3.24	-0.252	2.12	-0.052	2.02	-0.002
0.72	-0.008	0.98	-0.004	3.24	-0.25	2.14	-0.052	2.02	-0.002
0.72	-0.008	1	-0.004	3.3	-0.254	2.18	-0.038	2.08	-0.002
0.72	-0.008	1	-0.004	3.32	-0.258	2.18	-0.034	2.08	-0.002
0.76	-0.008	1	-0.006	3.34	-0.262	2.2	-0.034	2.1	0
0.76	-0.008	1	-0.004	3.36	-0.262	2.2	-0.032	2.1	-0.002
0.76	-0.008	1.04	-0.006	3.42	-0.268	2.22	-0.036	2.14	-0.002
0.78	-0.008	1.04	-0.004	3.46	-0.272	2.26	-0.036	2.14	-0.002
0.78	-0.008	1.06	-0.006	3.46	-0.272	2.28	-0.042	2.18	-0.002
0.78	-0.008	1.06	-0.006	3.5	-0.278	2.28	-0.04	2.18	0
0.8	-0.008	1.06	-0.006	3.54	-0.28	2.32	-0.044	2.2	0
0.8	-0.008	1.06	-0.006	3.58	-0.284	2.32	-0.046	2.22	-0.002
0.8	-0.008	1.08	-0.006	3.6	-0.288	2.36	-0.05	2.26	-0.002
0.82	-0.008	1.08	-0.006	3.64	-0.29	2.38	-0.048	2.26	0
0.82	-0.008	1.1	-0.006	3.68	-0.294	2.4	-0.052	2.28	-0.004
0.82	-0.008	1.1	-0.006	3.7	-0.298	2.4	-0.054	2.3	-0.004
0.86	-0.01	1.1	-0.006	3.74	-0.3	2.42	-0.056	2.32	-0.002
0.86	-0.008	1.1	-0.006	3.78	-0.302	2.46	-0.056	2.32	-0.002
0.86	-0.01	1.14	-0.006	3.8	-0.306	2.48	-0.062	2.38	-0.004
0.88	-0.01	1.14	-0.006	3.88	-0.316	2.48	-0.062	2.38	-0.004
0.88	-0.01	1.14	-0.006	3.9	-0.316	2.52	-0.066	2.4	-0.004
0.88	-0.01	1.16	-0.006	3.96	-0.322	2.52	-0.064	2.42	-0.002
0.9	-0.01	1.16	-0.006	3.98	-0.324	2.56	-0.068	2.46	-0.002
0.9	-0.01	1.16	-0.006	4	-0.324	2.58	-0.07	2.46	-0.004
0.92	-0.01	1.18	-0.006	4.08	-0.332	2.6	-0.072	2.48	-0.006
0.92	-0.01	1.18	-0.006	4.1	-0.336	2.6	-0.072	2.5	-0.004
0.92	-0.01	1.18	-0.006	4.16	-0.34	2.64	-0.076	2.52	-0.004
0.92	-0.01	1.2	-0.006	4.16	-0.342	2.66	-0.074	2.52	-0.002
0.96	-0.01	1.2	-0.006	4.2	-0.346	2.68	-0.078	2.58	-0.004
0.96	-0.01	1.2	-0.006	4.24	-0.35	2.68	-0.078	2.58	-0.006
0.96	-0.012	1.2	-0.006	4.26	-0.354	2.7	-0.08	2.6	-0.004
0.98	-0.01	1.24	-0.006	4.34	-0.372	2.7	-0.08	2.64	-0.004
0.98	-0.01	1.24	-0.006	4.36	-0.378	2.76	-0.084	2.66	-0.004
0.98	-0.01	1.26	-0.006	4.44	-0.386	2.76	-0.086	2.66	-0.004
1	-0.01	1.26	-0.006	4.44	-0.39	2.78	-0.086	2.7	-0.006
1	-0.012	1.26	-0.006	4.52	-0.402	2.8	-0.09	2.7	-0.004
1	-0.01	1.26	-0.006	4.54	-0.408	2.8	-0.092	2.74	-0.004
1	-0.012	1.28	-0.006	4.64	-0.414	2.84	-0.092	2.74	-0.006
1.04	-0.012	1.28	-0.006	4.64	-0.414	2.86	-0.092	2.76	-0.004
1.04	-0.012	1.28	-0.006	4.66	-0.418	2.86	-0.092	2.76	-0.006
1.06	-0.012	1.28	-0.006	4.72	-0.422	2.88	-0.094	2.78	-0.004
1.06	-0.012	1.32	-0.006	4.74	-0.426	2.88	-0.096	2.78	-0.008
1.06	-0.012	1.32	-0.008	4.76	-0.424	2.94	-0.098	2.8	-0.006
1.06	-0.012	1.34	-0.006	4.8	-0.422	2.94	-0.098	2.8	-0.004
1.08	-0.012	1.34	-0.008	4.82	-0.426	2.98	-0.102	2.86	-0.006
1.08	-0.012	1.34	-0.008	4.86	-0.434	2.98	-0.1	2.86	-0.004
1.1	-0.012	1.34	-0.008	4.9	-0.436	3.02	-0.102	2.88	-0.006
1.1	-0.014	1.36	-0.008	4.92	-0.442	3.02	-0.104	2.88	-0.006
1.1	-0.014	1.36	-0.008	4.96	-0.436	3.06	-0.106	2.94	-0.008
1.1	-0.014	1.38	-0.008	4.96	-0.434	3.06	-0.106	2.94	-0.006
1.14	-0.014	1.38	-0.008	5.02	-0.446	3.08	-0.112	2.98	-0.008
1.14	-0.014	1.38	-0.008	5.04	-0.458	3.12	-0.114	2.98	-0.008
1.16	-0.014	1.38	-0.008	5.06	-0.466	3.14	-0.114	3.02	-0.008
1.16	-0.014	1.42	-0.008	5.1	-0.468	3.14	-0.116	3.02	-0.008
1.16	-0.014	1.42	-0.008	5.14	-0.472	3.16	-0.118	3.06	-0.008
1.16	-0.014	1.42	-0.008	5.2	-0.476	3.16	-0.12	3.06	-0.01
1.18	-0.014	1.44	-0.008	5.2	-0.474	3.22	-0.122	3.08	-0.01
1.18	-0.014	1.44	-0.008	5.24	-0.482	3.22	-0.126	3.12	-0.01
1.2	-0.014	1.44	-0.008	5.28	-0.488	3.26	-0.128	3.14	-0.008
1.2	-0.014	1.46	-0.008	5.3	-0.492	3.26	-0.13	3.14	-0.01
1.2	-0.014	1.46	-0.008	5.34	-0.498	3.3	-0.134	3.16	-0.01
1.2	-0.014	1.46	-0.008	5.38	-0.5	3.32	-0.134	3.16	-0.01
1.24	-0.016	1.48	-0.008	5.4	-0.5	3.34	-0.138	3.22	-0.01
1.24	-0.014	1.48	-0.008	5.48	-0.504	3.34	-0.138	3.22	-0.012
1.24	-0.016	1.48	-0.008	5.5	-0.508	3.36	-0.14	3.26	-0.012
1.26	-0.014	1.52	-0.008	5.6	-0.522	3.36	-0.142	3.26	-0.014
1.26	-0.014	1.52	-0.008	5.62	-0.524	3.4	-0.144	3.3	-0.012
1.26	-0.016	1.52	-0.008	5.68	-0.532	3.42	-0.144	3.3	-0.014
1.28	-0.016	1.54	-0.008	5.7	-0.532	3.44	-0.148	3.32	-0.014
1.28	-0.016	1.54	-0.008	5.74	-0.54	3.44	-0.148	3.32	-0.012
1.28	-0.016	1.54	-0.01	5.76	-0.546	3.46	-0.152	3.36	-0.016
1.28	-0.016	1.56	-0.008	5.78	-0.55	3.46	-0.152	3.36	-0.018
1.32	-0.016	1.56	-0.01	5.84	-0.556	3.5	-0.154	3.42	-0.018
1.32	-0.016	1.56	-0.01	5.86	-0.56	3.5	-0.156	3.42	-0.02
1.34	-0.016	1.56	-0.01	5.88	-0.564	3.52	-0.158	3.44	-0.018
1.34	-0.016	1.6	-0.01	5.9	-0.572	3.54	-0.158	3.44	-0.02
1.34	-0.016	1.6	-0.01	5.98	-0.576	3.58	-0.16	3.46	-0.012
1.34	-0.016	1.62	-0.01	5.98	-0.578	3.58	-0.16	3.5	-0.014
1.36	-0.018	1.62	-0.01	6	-0.584	3.6	-0.164	3.52	-0.014
1.36	-0.018	1.62	-0.01	6.06	-0.588	3.6	-0.164	3.52	-0.014
1.36	-0.018	1.62	-0.01	6.08	-0.59	3.64	-0.166	3.54	-0.016
1.38	-0.018	1.64	-0.01	6.12	-0.596	3.64	-0.168	3.58	-0.016
1.38	-0.018	1.64	-0.008	6.18	-0.604	3.68	-0.17	3.6	-0.016
1.38	-0.018	1.66	-0.01	6.22	-0.608	3.7	-0.17	3.6	-0.018
1.42	-0.018	1.66	-0.01	6.26	-0.614	3.72	-0.176	3.62	-0.016
1.42	-0.018	1.66	-0.01	6.28	-0.616	3.72	-0.176	3.62	-0.018
1.44	-0.018	1.66	-0.01	6.32	-0.62	3.74	-0.178	3.64	-0.018
1.44	-0.018	1.7	-0.01	6.36	-0.628	3.78	-0.178	3.68	-0.016
1.44	-0.018	1.7	-0.01	6.42	-0.632	3.8	-0.182	3.7	-0.016
1.44	-0.018	1.72	-0.01	6.46	-0.64	3.8	-0.184	3.7	-0.018
1.46	-0.018	1.72	-0.01	6.52	-0.642	3.82	-0.182	3.72	-0.018
1.46	-0.018	1.72	-0.01	6.56	-0.648	3.82	-0.182	3.74	-0.018
1.48	-0.018	1.72	-0.01	6.56	-0.648	3.86	-0.188	3.74	-0.018
1.48	-0.018	1.74	-0.01	6.6	-0.652	3.88	-0.19	3.78	-0.018
1.48	-0.018	1.74	-0.01	6.68	-0.66	3.88	-0.19	3.8	-0.018
1.48	-0.02	1.76	-0.01	6.7	-0.662	3.9	-0.192	3.8	-0.02
1.52	-0.02	1.76	-0.01	6.74	-0.664	3.92	-0.198	3.82	-0.018
1.52	-0.02	1.76	-0.01	6.74	-0.666	3.92	-0.198	3.82	-0.018
1.54	-0.02	1.76	-0.012	6.8	-0.668	3.96	-0.198	3.88	-0.02
1.54	-0.02	1.8	-0.01	6.82	-0.67	3.98	-0.2	3.88	-0.02
1.54	-0.02	1.8	-0.01	6.88	-0.676	4	-0.204	3.9	-0.02
1.54	-0.018	1.82	-0.01	6.88	-0.676	4	-0.204	3.9	-0.02
1.56	-0.018	1.82	-0.01	6.9	-0.678	4.02	-0.208	3.92	-0.022
1.56	-0.018	1.82	-0.012	6.94	-0.684	4.02	-0.21	3.96	-0.02
1.56	-0.018	1.82	-0.012	6.98	-0.688	4.08	-0.214	3.98	-0.022
1.56	-0.018	1.84	-0.012	7	-0.69	4.08	-0.216	3.98	-0.024
1.6	-0.018	1.84	-0.012	7.06	-0.696	4.1	-0.216	4	-0.022
1.6	-0.018	1.84	-0.012	7.08	-0.696	4.1	-0.218	4	-0.024
1.62	-0.02	1.86	-0.014	7.1	-0.702	4.16	-0.222	4.02	-0.026
1.62	-0.02	1.86	-0.012	7.16	-0.708	4.16	-0.222	4.02	-0.026
1.62	-0.02	1.86	-0.014	7.18	-0.708	4.18	-0.222	4.08	-0.026
1.62	-0.02	1.9	-0.014	7.2	-0.712	4.18	-0.224	4.08	-0.026
1.64	-0.02	1.9	-0.014	7.22	-0.712	4.2	-0.228	4.1	-0.026
1.64	-0.02	1.9	-0.014	7.26	-0.72	4.24	-0.228	4.1	-0.028
1.64	-0.022	1.9	-0.014	7.3	-0.724	4.26	-0.232	4.16	-0.028
1.66	-0.02	1.92	-0.014	7.34	-0.724	4.26	-0.232	4.16	-0.028
1.66	-0.02	1.92	-0.014	7.36	-0.724	4.3	-0.236	4.18	-0.03
1.66	-0.022	1.94	-0.014	7.4	-0.728	4.3	-0.236	4.2	-0.03
1.66	-0.022	1.94	-0.014	7.44	-0.726	4.34	-0.238	4.2	-0.03
1.7	-0.022	1.94	-0.014	7.46	-0.732	4.34	-0.24	4.24	-0.028
1.7	-0.022	1.94	-0.016	7.5	-0.738	4.36	-0.246	4.26	-0.03
1.72	-0.022	1.98	-0.016	7.54	-0.74	4.36	-0.248	4.26	-0.03
1.72	-0.022	1.98	-0.016	7.56	-0.744	4.4	-0.252	4.3	-0.028
1.72	-0.022	2	-0.016	7.58	-0.748	4.4	-0.252	4.3	-0.03
1.72	-0.022	2	-0.016	7.64	-0.75	4.44	-0.254	4.34	-0.03
1.74	-0.022	2	-0.016	7.66	-0.754	4.44	-0.252	4.34	-0.03
1.74	-0.022	2	-0.016	7.68	-0.758	4.46	-0.258	4.38	-0.03
1.76	-0.022	2.02	-0.016	7.72	-0.762	4.48	-0.258	4.38	-0.03
1.76	-0.022	2.02	-0.016	7.76	-0.764	4.48	-0.262	4.4	-0.03
1.76	-0.022	2.02	-0.018	7.78	-0.768	4.52	-0.262	4.4	-0.03
1.76	-0.022	2.04	-0.018	7.82	-0.77	4.54	-0.268	4.46	-0.032
1.8	-0.024	2.04	-0.018	7.84	-0.772	4.54	-0.27	4.46	-0.034
1.8	-0.024	2.04	-0.018	7.88	-0.774	4.56	-0.274	4.48	-0.034
1.82	-0.024	2.08	-0.018	7.94	-0.78	4.56	-0.274	4.48	-0.032
1.82	-0.024	2.08	-0.018	7.94	-0.78	4.58	-0.278	4.54	-0.032
1.82	-0.024	2.08	-0.018	7.96	-0.784	4.62	-0.278	4.54	-0.032
1.82	-0.024	2.1	-0.02	8.02	-0.784	4.64	-0.282	4.56	-0.034
1.84	-0.024	2.1	-0.018	8.04	-0.79	4.64	-0.284	4.56	-0.034
1.84	-0.024	2.1	-0.02	8.12	-0.798	4.68	-0.288	4.58	-0.036
1.84	-0.024	2.12	-0.02	8.12	-0.8	4.68	-0.288	4.58	-0.036
1.86	-0.024	2.12	-0.02	8.14	-0.8	4.72	-0.292	4.64	-0.038
1.86	-0.024	2.14	-0.02	8.16	-0.79	4.72	-0.294	4.64	-0.038
1.86	-0.026	2.14	-0.02	8.22	-0.786	4.74	-0.298	4.66	-0.04
1.9	-0.026	2.14	-0.02	8.24	-0.786	4.74	-0.298	4.66	-0.04
1.9	-0.024	2.14	-0.02	8.28	-0.78	4.76	-0.302	4.68	-0.042
1.9	-0.026	2.18	-0.022	8.3	-0.782	4.76	-0.302	4.72	-0.044
1.9	-0.024	2.18	-0.022	8.34	-0.786	4.82	-0.31	4.74	-0.046
1.92	-0.026	2.18	-0.022	8.38	-0.784	4.82	-0.31	4.76	-0.046
1.92	-0.026	2.2	-0.022	8.4	-0.786	4.84	-0.312	4.8	-0.048
1.94	-0.026	2.2	-0.022	8.44	-0.786	4.84	-0.314	4.8	-0.048
1.94	-0.026	2.2	-0.022	8.48	-0.786	4.86	-0.316	4.82	-0.052
1.94	-0.026	2.2	-0.022	8.5	-0.788	4.86	-0.318	4.82	-0.054
1.94	-0.026	2.22	-0.024	8.52	-0.786	4.92	-0.322	4.86	-0.054
1.98	-0.026	2.22	-0.022	8.54	-0.786	4.92	-0.322	4.86	-0.054
1.98	-0.026	2.22	-0.024	8.6	-0.788	4.94	-0.326	4.9	-0.056
1.98	-0.026	2.26	-0.024	8.62	-0.79	4.96	-0.326	4.92	-0.058
2	-0.026	2.26	-0.024	8.66	-0.792	4.96	-0.332	4.92	-0.056
2	-0.026	2.26	-0.024	8.68	-0.792	5	-0.334	4.94	-0.058
2	-0.028	2.28	-0.024	8.72	-0.796	5.02	-0.338	4.96	-0.058
2.02	-0.026	2.28	-0.024	8.76	-0.794	5.02	-0.34	4.96	-0.058
2.02	-0.026	2.28	-0.024	8.8	-0.79	5.06	-0.34	5.02	-0.06
2.02	-0.026	2.3	-0.026	8.82	-0.79	5.06	-0.342	5.02	-0.06
2.04	-0.028	2.3	-0.024	8.88	-0.788	5.1	-0.344	5.04	-0.062
2.04	-0.028	2.3	-0.026	8.88	-0.786	5.1	-0.346	5.04	-0.06
2.04	-0.028	2.32	-0.026	8.9	-0.786	5.12	-0.35	5.06	-0.062
2.04	-0.028	2.32	-0.026	8.94	-0.782	5.12	-0.35	5.06	-0.062
2.08	-0.028	2.32	-0.026	8.96	-0.778	5.14	-0.354	5.1	-0.064
2.08	-0.028	2.32	-0.026	9	-0.78	5.18	-0.354	5.1	-0.064
2.1	-0.028	2.36	-0.028	9.04	-0.78	5.2	-0.358	5.12	-0.066
2.1	-0.028	2.36	-0.026	9.06	-0.768	5.2	-0.358	5.14	-0.066
2.1	-0.028	2.38	-0.028	9.1	-0.754	5.22	-0.362	5.18	-0.068
2.1	-0.028	2.38	-0.028	9.14	-0.746	5.22	-0.362	5.18	-0.068
2.12	-0.028	2.38	-0.028	9.16	-0.74	5.28	-0.366	5.2	-0.07
2.12	-0.028	2.38	-0.028	9.18	-0.738	5.28	-0.366	5.2	-0.072
2.12	-0.028	2.4	-0.028	9.24	-0.73	5.3	-0.368	5.22	-0.074
2.14	-0.028	2.4	-0.03	9.26	-0.73	5.3	-0.368	5.22	-0.072
2.14	-0.028	2.42	-0.03	9.28	-0.728	5.32	-0.372	5.24	-0.074
2.14	-0.03	2.42	-0.03	9.34	-0.718	5.32	-0.372	5.24	-0.074
2.14	-0.028	2.42	-0.03	9.34	-0.714	5.34	-0.374	5.3	-0.076
2.18	-0.03	2.42	-0.03	9.38	-0.71	5.38	-0.376	5.3	-0.074
2.18	-0.03	2.46	-0.03	9.42	-0.7	5.4	-0.378	5.32	-0.078
2.2	-0.03	2.46	-0.03	9.46	-0.704	5.4	-0.376	5.32	-0.078
2.2	-0.03	2.46	-0.032	9.48	-0.702	5.42	-0.382	5.34	-0.08
2.2	-0.03	2.48	-0.032	9.52	-0.704	5.42	-0.384	5.34	-0.08
2.2	-0.03	2.48	-0.032	9.54	-0.708	5.46	-0.386	5.38	-0.082
2.22	-0.03	2.48	-0.032	9.6	-0.712	5.48	-0.386	5.38	-0.082
2.22	-0.03	2.5	-0.032	9.62	-0.714	5.48	-0.39	5.4	-0.082
2.22	-0.03	2.5	-0.032	9.66	-0.722	5.5	-0.39	5.42	-0.08
2.22	-0.03	2.5	-0.032	9.66	-0.72	5.52	-0.394	5.46	-0.082
2.26	-0.03	2.52	-0.034	9.72	-0.718	5.52	-0.394	5.46	-0.082
2.26	-0.03	2.52	-0.034	9.74	-0.72	5.56	-0.398	5.48	-0.084
2.28	-0.03	2.52	-0.034	9.8	-0.728	5.56	-0.398	5.48	-0.086
2.28	-0.03	2.52	-0.034	9.82	-0.728	5.58	-0.4	5.5	-0.09
2.28	-0.03	2.56	-0.034	9.84	-0.732	5.6	-0.4	5.52	-0.09
2.28	-0.03	2.56	-0.034	9.88	-0.732	5.62	-0.404	5.56	-0.09
2.3	-0.03	2.56	-0.036	9.9	-0.736	5.62	-0.404	5.56	-0.09
2.3	-0.03	2.58	-0.036	9.94	-0.742	5.66	-0.408	5.58	-0.092
2.3	-0.03	2.58	-0.036	9.98	-0.746	5.68	-0.41	5.58	-0.094
2.32	-0.03	2.58	-0.036	10.02	-0.75	5.68	-0.414	5.62	-0.094
2.32	-0.03	2.6	-0.036	10.04	-0.75	5.7	-0.416	5.62	-0.096
2.32	-0.032	2.6	-0.036	10.08	-0.74	5.7	-0.418	5.66	-0.096
2.32	-0.032	2.6	-0.036	10.1	-0.712	5.74	-0.418	5.66	-0.096
2.36	-0.032	2.64	-0.036	10.14	-0.674	5.76	-0.422	5.68	-0.098
2.36	-0.032	2.64	-0.038	10.18	-0.624	5.76	-0.422	5.68	-0.1
2.38	-0.032	2.64	-0.038	10.2	-0.596	5.78	-0.42	5.7	-0.098
2.38	-0.032	2.66	-0.038	10.26	-0.592	5.78	-0.418	5.7	-0.1
2.38	-0.032	2.66	-0.038	10.28	-0.59	5.8	-0.422	5.76	-0.104
2.38	-0.032	2.66	-0.038	10.3	-0.59	5.84	-0.422	5.76	-0.102
2.4	-0.032	2.66	-0.038	10.36	-0.598	5.86	-0.422	5.78	-0.104
2.4	-0.032	2.68	-0.04	10.36	-0.6	5.86	-0.424	5.78	-0.104
2.42	-0.032	2.68	-0.04	10.4	-0.604	5.88	-0.426	5.8	-0.106
2.42	-0.032	2.7	-0.04	10.42	-0.612	5.88	-0.426	5.8	-0.106
2.42	-0.032	2.7	-0.04	10.46	-0.616	5.9	-0.43	5.86	-0.11
2.42	-0.032	2.7	-0.04	10.48	-0.62	5.94	-0.428	5.86	-0.11
2.46	-0.032	2.7	-0.04	10.5	-0.626	5.96	-0.43	5.88	-0.11
2.46	-0.032	2.74	-0.04	10.56	-0.636	5.96	-0.432	5.88	-0.11
2.48	-0.032	2.74	-0.04	10.58	-0.644	5.98	-0.436	5.9	-0.112
2.48	-0.034	2.74	-0.042	10.6	-0.65	5.98	-0.436	5.9	-0.11
2.48	-0.034	2.76	-0.042	10.66	-0.656	6	-0.438	5.96	-0.116
2.48	-0.034	2.76	-0.042	10.68	-0.662	6	-0.438	5.96	-0.11
2.5	-0.034	2.76	-0.042	10.7	-0.666	6.04	-0.44	5.98	-0.116
2.5	-0.034	2.78	-0.042	10.76	-0.616	6.04	-0.44	5.98	-0.116
2.5	-0.034	2.78	-0.042	10.78	-0.612	6.08	-0.442	6	-0.118
2.52	-0.034	2.78	-0.044	10.82	-0.602	6.08	-0.444	6	-0.118
2.52	-0.034	2.8	-0.044	10.86	-0.594	6.12	-0.444	6.04	-0.12
2.52	-0.034	2.8	-0.044	10.88	-0.596	6.12	-0.446	6.06	-0.12
2.56	-0.034	2.8	-0.044	10.96	-0.602	6.14	-0.45	6.08	-0.12
2.56	-0.034	2.8	-0.044	10.98	-0.608	6.16	-0.45	6.08	-0.12
2.56	-0.036	2.84	-0.044	11.06	-0.62	6.18	-0.452	6.12	-0.122
2.56	-0.034	2.84	-0.044	11.08	-0.622	6.18	-0.454	6.12	-0.122
2.58	-0.036	2.84	-0.044	11.16	-0.632	6.24	-0.456	6.14	-0.126
2.58	-0.034	2.84	-0.046	11.2	-0.636	6.24	-0.458	6.16	-0.126
2.58	-0.036	2.86	-0.046	11.26	-0.65	6.26	-0.46	6.18	-0.128
2.6	-0.036	2.86	-0.046	11.26	-0.65	6.26	-0.46	6.18	-0.13
2.6	-0.036	2.88	-0.046	11.32	-0.656	6.28	-0.464	6.22	-0.13
2.6	-0.036	2.88	-0.046	11.34	-0.662	6.28	-0.462	6.24	-0.13
2.6	-0.036	2.88	-0.046	11.4	-0.67	6.34	-0.466	6.24	-0.132
2.64	-0.036	2.88	-0.048	11.42	-0.672	6.34	-0.466	6.26	-0.132
2.64	-0.036	2.92	-0.048	11.44	-0.678	6.36	-0.47	6.28	-0.134
2.66	-0.036	2.92	-0.048	11.48	-0.68	6.36	-0.47	6.28	-0.132
2.66	-0.036	2.92	-0.048	11.5	-0.69	6.4	-0.474	6.32	-0.134
2.66	-0.036	2.94	-0.048	11.54	-0.694	6.4	-0.476	6.34	-0.134
2.66	-0.036	2.94	-0.048	11.6	-0.704	6.42	-0.478	6.34	-0.134
2.68	-0.036	2.94	-0.048	11.62	-0.706	6.42	-0.478	6.36	-0.136
2.68	-0.036	2.94	-0.05	11.64	-0.71	6.46	-0.48	6.4	-0.136
2.7	-0.036	2.96	-0.05	11.68	-0.704	6.46	-0.48	6.4	-0.138
2.7	-0.036	2.96	-0.05	11.7	-0.68	6.5	-0.48	6.42	-0.14
2.7	-0.036	2.98	-0.05	11.78	-0.608	6.5	-0.482	6.42	-0.14
2.7	-0.036	2.98	-0.05	11.78	-0.61	6.52	-0.488	6.46	-0.142
2.74	-0.036	2.98	-0.05	11.8	-0.61	6.52	-0.488	6.46	-0.142
2.74	-0.038	2.98	-0.05	11.82	-0.63	6.56	-0.49	6.5	-0.144
2.74	-0.038	3.02	-0.05	11.88	-0.634	6.56	-0.49	6.5	-0.144
2.76	-0.038	3.02	-0.052	11.9	-0.65	6.6	-0.492	6.52	-0.146
2.76	-0.038	3.04	-0.052	11.92	-0.672	6.62	-0.496	6.52	-0.146
2.76	-0.038	3.04	-0.052	11.98	-0.696	6.62	-0.496	6.56	-0.15
2.78	-0.038	3.04	-0.052	12	-0.71	6.64	-0.498	6.56	-0.148
2.78	-0.038	3.04	-0.052	12.02	-0.732	6.68	-0.498	6.6	-0.15
2.78	-0.038	3.06	-0.054	12.06	-0.77	6.68	-0.498	6.6	-0.15
2.8	-0.038	3.06	-0.054	12.1	-0.786	6.7	-0.502	6.62	-0.15
2.8	-0.038	3.06	-0.054	12.14	-0.816	6.7	-0.502	6.62	-0.152
2.8	-0.038	3.08	-0.054	12.16	-0.828	6.74	-0.504	6.64	-0.152
2.8	-0.038	3.08	-0.054	12.2	-0.822	6.74	-0.506	6.64	-0.152
2.84	-0.04	3.08	-0.054	12.24	-0.812	6.78	-0.508	6.7	-0.154
2.84	-0.038	3.12	-0.054	12.26	-0.822	6.78	-0.508	6.7	-0.154
2.84	-0.04	3.12	-0.054	12.28	-0.824	6.8	-0.514	6.72	-0.158
2.86	-0.04	3.12	-0.056	12.36	-0.862	6.82	-0.514	6.72	-0.158
2.86	-0.04	3.14	-0.056	12.36	-0.872	6.84	-0.516	6.74	-0.158
2.86	-0.04	3.14	-0.056	12.38	-0.902	6.84	-0.514	6.74	-0.158
2.88	-0.04	3.14	-0.056	12.42	-0.904	6.88	-0.516	6.8	-0.158
2.88	-0.04	3.16	-0.058	12.46	-0.906	6.9	-0.516	6.8	-0.158
2.88	-0.04	3.16	-0.056	12.48	-0.912	6.9	-0.518	6.82	-0.162
2.92	-0.04	3.16	-0.058	12.54	-0.932	6.92	-0.52	6.82	-0.16
2.92	-0.04	3.16	-0.058	12.54	-0.934	6.94	-0.52	6.84	-0.164
2.94	-0.04	3.2	-0.058	12.58	-0.932	6.94	-0.52	6.84	-0.164
2.94	-0.04	3.2	-0.058	12.62	-0.928	6.98	-0.522	6.9	-0.162
2.94	-0.04	3.2	-0.058	12.64	-0.922	6.98	-0.524	6.9	-0.16
2.94	-0.04	3.22	-0.058	12.68	-0.922	7.02	-0.526	6.92	-0.164
2.96	-0.04	3.22	-0.06	12.74	-0.914	7.02	-0.526	6.92	-0.164
2.96	-0.04	3.22	-0.06	12.76	-0.894	7.06	-0.526	6.94	-0.164
2.98	-0.042	3.24	-0.06	12.84	-0.912	7.06	-0.526	6.98	-0.16
2.98	-0.04	3.24	-0.06	12.86	-0.92	7.08	-0.528	7	-0.162
2.98	-0.042	3.24	-0.06	12.92	-0.956	7.1	-0.528	7	-0.162
2.98	-0.042	3.26	-0.062	12.96	-0.982	7.12	-0.532	7.02	-0.164
3.02	-0.042	3.26	-0.062	13.02	-1.004	7.12	-0.532	7.02	-0.164
3.02	-0.042	3.26	-0.062	13.02	-1.004	7.16	-0.536	7.06	-0.168
3.04	-0.042	3.26	-0.062	13.08	-0.998	7.18	-0.538	7.08	-0.168
3.04	-0.042	3.3	-0.062	13.08	-0.998	7.2	-0.538	7.1	-0.168
3.04	-0.042	3.3	-0.062	13.12	-1	7.2	-0.54	7.1	-0.168
3.04	-0.042	3.32	-0.062	13.14	-0.996	7.22	-0.54	7.12	-0.17
3.06	-0.042	3.32	-0.062	13.18	-0.994	7.22	-0.54	7.12	-0.168
3.06	-0.042	3.32	-0.064	13.2	-0.988	7.28	-0.542	7.16	-0.168
3.08	-0.042	3.32	-0.064	13.24	-0.974	7.28	-0.544	7.18	-0.166
3.08	-0.042	3.34	-0.064	13.3	-0.964	7.3	-0.546	7.2	-0.168
3.08	-0.044	3.34	-0.064	13.3	-0.96	7.3	-0.548	7.2	-0.166
3.08	-0.042	3.36	-0.064	13.32	-0.928	7.34	-0.55	7.22	-0.168
3.12	-0.044	3.36	-0.066	13.38	-0.804	7.34	-0.55	7.22	-0.17
3.12	-0.044	3.36	-0.064	13.4	-0.778	7.36	-0.552	7.26	-0.17
3.12	-0.044	3.36	-0.066	13.42	-0.758	7.38	-0.554	7.28	-0.172
3.14	-0.044	3.4	-0.066	13.48	-0.752	7.4	-0.556	7.3	-0.174
3.14	-0.044	3.4	-0.066	13.5	-0.712	7.4	-0.558	7.3	-0.176
3.14	-0.044	3.4	-0.066	13.52	-0.692	7.46	-0.56	7.34	-0.174
3.16	-0.044	3.42	-0.066	13.58	-0.682	7.46	-0.562	7.34	-0.174
3.16	-0.044	3.42	-0.066	13.6	-0.68	7.48	-0.564	7.36	-0.172
3.16	-0.044	3.42	-0.068	13.62	-0.698	7.48	-0.564	7.36	-0.176
3.16	-0.044	3.44	-0.068	13.7	-0.744	7.5	-0.562	7.4	-0.174
3.2	-0.044	3.44	-0.068	13.74	-0.792	7.54	-0.564	7.4	-0.174
3.2	-0.044	3.44	-0.068	13.8	-0.84	7.56	-0.568	7.44	-0.172
3.22	-0.044	3.46	-0.068	13.84	-0.858	7.56	-0.57	7.46	-0.174
3.22	-0.046	3.46	-0.068	13.9	-0.866	7.6	-0.572	7.48	-0.176
3.22	-0.046	3.46	-0.07	13.94	-0.884	7.6	-0.572	7.48	-0.176
3.22	-0.046	3.5	-0.07	13.98	-0.894	7.64	-0.576	7.5	-0.176
3.24	-0.046	3.5	-0.07	14.04	-0.91	7.64	-0.576	7.5	-0.176
3.24	-0.046	3.5	-0.07	14.08	-0.9	7.66	-0.58	7.54	-0.176
3.24	-0.046	3.5	-0.07	14.08	-0.9	7.66	-0.582	7.56	-0.174
3.26	-0.046	3.52	-0.07	14.14	-0.902	7.68	-0.582	7.58	-0.176
3.26	-0.046	3.52	-0.07	14.16	-0.888	7.72	-0.582	7.58	-0.176
3.26	-0.046	3.54	-0.07	14.18	-0.88	7.74	-0.586	7.6	-0.176
3.3	-0.046	3.54	-0.072	14.22	-0.874	7.74	-0.586	7.6	-0.176
3.3	-0.046	3.54	-0.072	14.26	-0.868	7.76	-0.588	7.64	-0.178
3.3	-0.046	3.54	-0.072	14.32	-0.854	7.78	-0.588	7.64	-0.176
3.32	-0.046	3.58	-0.072	14.32	-0.856	7.82	-0.592	7.68	-0.176
3.32	-0.046	3.58	-0.072	14.34	-0.876	7.82	-0.594	7.68	-0.176
3.32	-0.046	3.6	-0.074	14.36	-0.878	7.84	-0.596	7.72	-0.178
3.34	-0.046	3.6	-0.074	14.42	-0.896	7.84	-0.598	7.72	-0.18
3.34	-0.048	3.6	-0.072	14.44	-0.902	7.88	-0.6	7.76	-0.18
3.34	-0.048	3.6	-0.074	14.52	-0.924	7.88	-0.6	7.76	-0.182
3.36	-0.046	3.62	-0.074	14.54	-0.926	7.92	-0.604	7.78	-0.182
3.36	-0.048	3.62	-0.074	14.6	-0.948	7.92	-0.602	7.78	-0.182
3.36	-0.048	3.64	-0.074	14.6	-0.948	7.96	-0.606	7.84	-0.182
3.36	-0.048	3.64	-0.076	14.64	-0.954	7.96	-0.606	7.84	-0.184
3.4	-0.048	3.64	-0.076	14.68	-0.962	8	-0.614	7.86	-0.186
3.4	-0.048	3.64	-0.076	14.7	-0.98	8	-0.614	7.86	-0.186
3.42	-0.048	3.68	-0.076	14.72	-0.976	8.02	-0.612	7.92	-0.186
3.42	-0.048	3.68	-0.076	14.74	-1.004	8.04	-0.612	7.92	-0.186
3.42	-0.048	3.7	-0.076	14.8	-1.038	8.06	-0.616	7.94	-0.184
3.44	-0.048	3.7	-0.078	14.82	-1.056	8.06	-0.616	7.94	-0.182
3.44	-0.048	3.7	-0.078	14.84	-1.072	8.1	-0.618	7.96	-0.178
3.44	-0.048	3.7	-0.078	14.92	-1.07	8.12	-0.616	8	-0.178
3.46	-0.048	3.72	-0.078	14.96	-1.076	8.14	-0.62	8.02	-0.178
3.46	-0.05	3.72	-0.078	14.98	-1.076	8.14	-0.62	8.02	-0.178
3.46	-0.05	3.74	-0.078	15	-1.064	8.16	-0.622	8.04	-0.176
3.5	-0.05	3.74	-0.078	15.08	-1.016	8.16	-0.622	8.04	-0.176
3.5	-0.05	3.74	-0.08	15.12	-0.916	8.22	-0.626	8.06	-0.174
3.5	-0.05	3.74	-0.08	15.18	-0.732	8.22	-0.626	8.1	-0.174
3.5	-0.05	3.78	-0.08	15.18	-0.722	8.24	-0.63	8.12	-0.176
3.52	-0.05	3.78	-0.08	15.2	-0.702	8.24	-0.63	8.12	-0.176
3.52	-0.05	3.8	-0.08	15.22	-0.708	8.3	-0.632	8.16	-0.174
3.54	-0.05	3.8	-0.08	15.26	-0.714	8.3	-0.632	8.16	-0.172
3.54	-0.05	3.8	-0.082	15.3	-0.72	8.32	-0.632	8.2	-0.17
3.54	-0.05	3.8	-0.08	15.34	-0.692	8.32	-0.632	8.2	-0.17
3.54	-0.05	3.82	-0.082	15.36	-0.494	8.34	-0.634	8.22	-0.166
3.58	-0.05	3.82	-0.082	15.4	-0.492	8.34	-0.634	8.22	-0.166
3.58	-0.05	3.82	-0.082	15.44	-0.498	8.4	-0.638	8.24	-0.166
3.58	-0.05	3.82	-0.082	15.46	-0.52	8.4	-0.64	8.28	-0.164
3.6	-0.052	3.86	-0.082	15.5	-0.546	8.42	-0.64	8.3	-0.162
3.6	-0.052	3.86	-0.084	15.54	-0.572	8.44	-0.642	8.3	-0.166
3.6	-0.052	3.88	-0.084	15.56	-0.596	8.48	-0.642	8.34	-0.162
3.6	-0.052	3.88	-0.084	15.58	-0.614	8.48	-0.644	8.34	-0.162
3.62	-0.052	3.88	-0.084	15.64	-0.632	8.5	-0.646	8.38	-0.16
3.62	-0.052	3.88	-0.084	15.66	-0.646	8.5	-0.648	8.38	-0.16
3.64	-0.052	3.9	-0.084	15.68	-0.66	8.54	-0.648	8.4	-0.162
3.64	-0.052	3.9	-0.084	15.74	-0.68	8.54	-0.648	8.42	-0.162
3.64	-0.052	3.92	-0.086	15.76	-0.678	8.58	-0.65	8.44	-0.16
3.64	-0.052	3.92	-0.086	15.82	-0.704	8.58	-0.648	8.44	-0.158
3.68	-0.052	3.92	-0.086	15.84	-0.702	8.62	-0.652	8.48	-0.156
3.68	-0.052	3.92	-0.086	15.86	-0.686	8.62	-0.652	8.5	-0.154
3.7	-0.052	3.96	-0.086	15.9	-0.69	8.66	-0.656	8.52	-0.152
3.7	-0.054	3.96	-0.088	15.92	-0.686	8.68	-0.656	8.52	-0.152
3.7	-0.052	3.96	-0.088	15.96	-0.664	8.7	-0.662	8.54	-0.152
3.7	-0.052	3.98	-0.088	16.02	-0.648	8.7	-0.664	8.54	-0.154
3.72	-0.054	3.98	-0.088	16.02	-0.65	8.72	-0.666	8.58	-0.154
3.72	-0.054	3.98	-0.088	16.04	-0.662	8.72	-0.666	8.6	-0.154
3.74	-0.054	4	-0.088	16.1	-0.662	8.78	-0.67	8.62	-0.154
3.74	-0.054	4	-0.088	16.12	-0.666	8.78	-0.67	8.62	-0.154
3.74	-0.054	4	-0.09	16.14	-0.664	8.8	-0.674	8.66	-0.154
3.74	-0.054	4.02	-0.09	16.16	-0.674	8.8	-0.676	8.68	-0.154
3.78	-0.054	4.02	-0.09	16.24	-0.72	8.82	-0.676	8.7	-0.154
3.78	-0.054	4.02	-0.09	16.24	-0.722	8.86	-0.676	8.7	-0.152
3.78	-0.054	4.06	-0.09	16.28	-0.738	8.88	-0.678	8.72	-0.146
3.8	-0.054	4.06	-0.09	16.3	-0.754	8.88	-0.678	8.72	-0.146
3.8	-0.054	4.06	-0.092	16.34	-0.762	8.9	-0.684	8.78	-0.144
3.8	-0.054	4.08	-0.092	16.38	-0.762	8.9	-0.684	8.78	-0.144
3.82	-0.054	4.08	-0.092	16.4	-0.762	8.96	-0.686	8.8	-0.142
3.82	-0.056	4.08	-0.092	16.44	-0.754	8.96	-0.686	8.82	-0.142
3.82	-0.054	4.1	-0.092	16.48	-0.752	8.98	-0.682	8.86	-0.14
3.82	-0.056	4.1	-0.092	16.5	-0.76	9	-0.68	8.86	-0.14
3.86	-0.056	4.1	-0.092	16.52	-0.77	9.04	-0.68	8.88	-0.142
3.86	-0.056	4.1	-0.092	16.58	-0.79	9.04	-0.68	8.88	-0.142
3.86	-0.056	4.14	-0.094	16.6	-0.788	9.06	-0.684	8.9	-0.142
3.88	-0.056	4.14	-0.094	16.62	-0.79	9.08	-0.684	8.94	-0.142
3.88	-0.056	4.16	-0.094	16.66	-0.79	9.1	-0.688	8.96	-0.142
3.88	-0.056	4.16	-0.094	16.68	-0.806	9.1	-0.688	8.96	-0.142
3.9	-0.056	4.16	-0.094	16.72	-0.804	9.16	-0.696	9	-0.146
3.9	-0.056	4.16	-0.094	16.76	-0.784	9.16	-0.7	9	-0.146
3.9	-0.058	4.18	-0.094	16.78	-0.792	9.18	-0.71	9.04	-0.144
3.92	-0.058	4.18	-0.096	16.8	-0.798	9.18	-0.712	9.04	-0.144
3.92	-0.056	4.2	-0.096	16.86	-0.734	9.24	-0.724	9.06	-0.144
3.92	-0.058	4.2	-0.096	16.88	-0.71	9.24	-0.726	9.08	-0.144
3.96	-0.058	4.2	-0.096	16.9	-0.712	9.26	-0.726	9.1	-0.144
3.96	-0.058	4.2	-0.098	16.96	-0.756	9.26	-0.726	9.1	-0.142
3.96	-0.058	4.24	-0.096	16.96	-0.76	9.28	-0.722	9.14	-0.14
3.98	-0.058	4.24	-0.098	17	-0.768	9.32	-0.72	9.16	-0.138
3.98	-0.058	4.26	-0.098	17.04	-0.782	9.34	-0.718	9.18	-0.138
3.98	-0.058	4.26	-0.098	17.06	-0.556	9.34	-0.716	9.18	-0.138
4	-0.058	4.26	-0.098	17.1	-0.372	9.38	-0.712	9.22	-0.136
4	-0.058	4.26	-0.098	17.14	-0.374	9.38	-0.71	9.22	-0.136
4	-0.058	4.28	-0.098	17.16	-0.396	9.42	-0.696	9.24	-0.132
4.02	-0.058	4.28	-0.098	17.18	-0.422	9.42	-0.696	9.26	-0.132
4.02	-0.058	4.28	-0.1	17.24	-0.446	9.44	-0.692	9.28	-0.13
4.02	-0.058	4.3	-0.1	17.26	-0.462	9.46	-0.69	9.28	-0.13
4.02	-0.06	4.3	-0.1	17.32	-0.492	9.48	-0.69	9.32	-0.13
4.06	-0.058	4.3	-0.1	17.32	-0.498	9.48	-0.688	9.34	-0.13
4.06	-0.06	4.3	-0.1	17.36	-0.512	9.52	-0.682	9.36	-0.13
4.08	-0.06	4.34	-0.1	17.38	-0.528	9.52	-0.682	9.36	-0.13
4.08	-0.06	4.34	-0.102	17.42	-0.542	9.56	-0.684	9.38	-0.13
4.08	-0.06	4.36	-0.102	17.46	-0.558	9.56	-0.682	9.42	-0.13
4.08	-0.06	4.36	-0.102	17.52	-0.578	9.6	-0.682	9.44	-0.132
4.1	-0.06	4.36	-0.102	17.52	-0.582	9.62	-0.682	9.44	-0.132
4.1	-0.06	4.36	-0.102	17.56	-0.592	9.64	-0.684	9.48	-0.134
4.1	-0.06	4.38	-0.102	17.6	-0.608	9.64	-0.684	9.48	-0.132
4.1	-0.06	4.38	-0.102	17.62	-0.616	9.66	-0.69	9.52	-0.128
4.14	-0.06	4.4	-0.102	17.64	-0.562	9.7	-0.688	9.52	-0.128
4.14	-0.06	4.4	-0.104	17.7	-0.572	9.72	-0.682	9.54	-0.124
4.14	-0.06	4.4	-0.104	17.72	-0.57	9.72	-0.668	9.56	-0.122
4.16	-0.06	4.4	-0.104	17.74	-0.58	9.76	-0.636	9.6	-0.114
4.16	-0.06	4.44	-0.104	17.76	-0.6	9.76	-0.636	9.6	-0.114
4.16	-0.06	4.44	-0.104	17.82	-0.608	9.8	-0.644	9.62	-0.11
4.16	-0.062	4.44	-0.104	17.84	-0.62	9.8	-0.644	9.62	-0.11
4.18	-0.062	4.44	-0.106	17.88	-0.626	9.82	-0.642	9.66	-0.098
4.18	-0.062	4.46	-0.106	17.9	-0.63	9.84	-0.642	9.66	-0.098
4.2	-0.062	4.46	-0.106	17.94	-0.628	9.88	-0.56	9.7	-0.096
4.2	-0.062	4.48	-0.106	17.98	-0.564	9.88	-0.536	9.7	-0.094
4.2	-0.062	4.48	-0.106	18	-0.564	9.9	-0.518	9.72	-0.096
4.2	-0.062	4.48	-0.106	18.04	-0.588	9.9	-0.52	9.74	-0.098
4.24	-0.062	4.48	-0.106	18.08	-0.596	9.94	-0.476	9.76	-0.098
4.24	-0.062	4.52	-0.108	18.12	-0.598	9.94	-0.438	9.76	-0.096
4.26	-0.062	4.52	-0.108	18.12	-0.598	9.98	-0.432	9.82	-0.096
4.26	-0.062	4.54	-0.108	18.18	-0.584	9.98	-0.44	9.82	-0.096
4.26	-0.062	4.54	-0.108	18.2	-0.56	10.02	-0.458	9.84	-0.096
4.26	-0.062	4.54	-0.108	18.28	-0.518	10.02	-0.46	9.84	-0.096
4.28	-0.062	4.54	-0.108	18.28	-0.516	10.04	-0.072	9.9	-0.096
4.28	-0.062	4.56	-0.11	18.3	-0.484	10.04	-0.042	9.9	-0.096
4.28	-0.064	4.56	-0.11	18.32	-0.476	10.1	-0.016	9.92	-0.096
4.3	-0.064	4.56	-0.11	18.38	-0.48	10.1	-0.01	9.94	-0.098
4.3	-0.064	4.58	-0.11	18.4	-0.49	10.14	-0.012	9.98	-0.098
4.3	-0.064	4.58	-0.11	18.44	-0.494	10.14	-0.012	9.98	-0.098
4.3	-0.064	4.58	-0.11	18.46	-0.498	10.18	-0.01	10	-0.102
4.34	-0.064	4.62	-0.11	18.5	-0.496	10.18	-0.012	10	-0.104
4.34	-0.064	4.62	-0.11	18.54	-0.502	10.22	-0.012	10.04	-0.098
4.36	-0.064	4.62	-0.112	18.56	-0.506	10.22	-0.014	10.04	-0.096
4.36	-0.064	4.64	-0.112	18.58	-0.492	10.26	-0.014	10.1	-0.094
4.36	-0.064	4.64	-0.112	18.6	-0.476	10.26	-0.01	10.1	-0.096
4.36	-0.064	4.64	-0.112	18.66	-0.47	10.28	-0.012	10.12	-0.096
4.38	-0.064	4.66	-0.112	18.68	-0.462	10.3	-0.012	10.12	-0.094
4.38	-0.066	4.66	-0.112	18.7	-0.454	10.32	-0.01	10.18	-0.096
4.4	-0.066	4.66	-0.114	18.74	-0.448	10.32	-0.016	10.18	-0.096
4.4	-0.066	4.68	-0.112	18.78	-0.436	10.38	-0.012	10.2	-0.098
4.4	-0.066	4.68	-0.114	18.82	-0.43	10.38	-0.01	10.2	-0.1
4.4	-0.066	4.68	-0.114	18.84	-0.418	10.4	-0.012	10.22	-0.098
4.44	-0.066	4.68	-0.114	18.86	-0.4	10.42	-0.01	10.26	-0.098
4.44	-0.066	4.72	-0.114	18.92	-0.384	10.46	-0.012	10.28	-0.096
4.44	-0.066	4.72	-0.116	18.94	-0.358	10.46	-0.012	10.28	-0.094
4.44	-0.066	4.74	-0.116	18.96	-0.156	10.48	-0.012	10.32	-0.096
4.46	-0.066	4.74	-0.116	18.98	-0.154	10.5	-0.012	10.32	-0.096
4.46	-0.066	4.74	-0.116	19.04	-0.166	10.54	-0.012	10.36	-0.096
4.48	-0.066	4.74	-0.116	19.06	-0.178	10.54	-0.01	10.38	-0.098
4.48	-0.066	4.76	-0.116	19.1	-0.184	10.56	-0.012	10.4	-0.094
4.48	-0.066	4.76	-0.116	19.12	-0.186	10.58	-0.012	10.4	-0.094
4.48	-0.066	4.76	-0.116	19.16	-0.196	10.6	-0.01	10.46	-0.096
4.52	-0.066	4.76	-0.116	19.2	-0.204	10.6	-0.012	10.46	-0.096
4.52	-0.066	4.8	-0.118	19.22	-0.216	10.66	-0.01	10.48	-0.098
4.54	-0.066	4.8	-0.118	19.26	-0.226	10.66	-0.012	10.48	-0.098
4.54	-0.066	4.8	-0.118	19.3	-0.232	10.7	-0.01	10.54	-0.098
4.54	-0.066	4.82	-0.118	19.32	-0.238	10.7	-0.012	10.54	-0.1
4.54	-0.066	4.82	-0.118	19.34	-0.248	10.74	-0.012	10.56	-0.1
4.56	-0.066	4.82	-0.12	19.4	-0.25	10.76	-0.012	10.56	-0.1
4.56	-0.066	4.84	-0.12	19.42	-0.236	10.78	-0.01	10.6	-0.102
4.56	-0.066	4.84	-0.12	19.44	-0.242	10.78	-0.012	10.6	-0.1
4.58	-0.066	4.84	-0.12	19.48	-0.248	10.82	-0.01	10.64	-0.1
4.58	-0.066	4.86	-0.12	19.52	-0.254	10.84	-0.012	10.66	-0.098
4.58	-0.068	4.86	-0.12	19.54	-0.26	10.86	-0.01	10.68	-0.1
4.62	-0.066	4.86	-0.122	19.6	-0.264	10.86	-0.012	10.68	-0.102
4.62	-0.068	4.86	-0.12	19.62	-0.27	10.88	-0.012	10.7	-0.1
4.62	-0.068	4.9	-0.122	19.64	-0.276	10.92	-0.012	10.74	-0.102
4.64	-0.068	4.9	-0.122	19.68	-0.28	10.94	-0.012	10.76	-0.102
4.64	-0.068	4.92	-0.122	19.72	-0.286	10.94	-0.012	10.76	-0.102
4.64	-0.068	4.92	-0.122	19.76	-0.29	10.98	-0.012	10.78	-0.102
4.64	-0.068	4.92	-0.122	19.78	-0.294	10.98	-0.012	10.78	-0.1
4.66	-0.068	4.92	-0.124	19.8	-0.3	11.02	-0.012	10.84	-0.102
4.66	-0.068	4.94	-0.124	19.86	-0.302	11.04	-0.012	10.84	-0.102
4.68	-0.068	4.94	-0.124	19.88	-0.306	11.06	-0.01	10.88	-0.1
4.68	-0.068	4.94	-0.124	19.9	-0.27	11.06	-0.01	10.88	-0.1
4.68	-0.068	4.96	-0.124	19.92	-0.254	11.08	-0.01	10.92	-0.1
4.68	-0.068	4.96	-0.124	19.98	-0.258	11.12	-0.012	10.92	-0.098
4.72	-0.068	4.96	-0.126	20	-0.268	11.14	-0.012	10.96	-0.098
4.72	-0.068	4.96	-0.126	20.04	-0.27	11.14	-0.012	10.96	-0.1
4.74	-0.068	5	-0.126	20.08	-0.276	11.16	-0.012	10.98	-0.088
4.74	-0.068	5	-0.126	20.1	-0.282	11.2	-0.01	10.98	-0.084
4.74	-0.068	5.02	-0.126	20.14	-0.288	11.22	-0.01	11.04	-0.078
4.74	-0.068	5.02	-0.126	20.16	-0.294	11.22	-0.01	11.04	-0.08
4.76	-0.068	5.02	-0.128	20.2	-0.302	11.26	-0.012	11.08	-0.078
4.76	-0.068	5.02	-0.128	20.24	-0.304	11.26	-0.012	11.08	-0.078
4.76	-0.068	5.04	-0.128	20.26	-0.31	11.32	-0.01	11.12	-0.078
4.76	-0.068	5.04	-0.128	20.3	-0.314	11.32	-0.012	11.12	-0.076
4.8	-0.068	5.06	-0.128	20.34	-0.316	11.34	-0.01	11.14	-0.074
4.8	-0.066	5.06	-0.128	20.36	-0.32	11.36	-0.012	11.16	-0.074
4.82	-0.066	5.06	-0.128	20.38	-0.324	11.4	-0.012	11.2	-0.074
4.82	-0.066	5.06	-0.13	20.44	-0.328	11.4	-0.01	11.2	-0.074
4.82	-0.066	5.1	-0.13	20.46	-0.332	11.44	-0.012	11.22	-0.074
4.82	-0.066	5.1	-0.13	20.48	-0.336	11.44	-0.01	11.24	-0.074
4.84	-0.066	5.1	-0.132	20.54	-0.34	11.48	-0.012	11.26	-0.074
4.84	-0.066	5.1	-0.13	20.56	-0.346	11.5	-0.01	11.26	-0.074
4.86	-0.066	5.12	-0.132	20.58	-0.346	11.52	-0.012	11.32	-0.074
4.86	-0.066	5.12	-0.132	20.62	-0.348	11.52	-0.012	11.32	-0.074
4.86	-0.066	5.14	-0.132	20.64	-0.352	11.58	-0.012	11.34	-0.072
4.86	-0.066	5.14	-0.132	20.66	-0.354	11.58	-0.012	11.34	-0.072
4.9	-0.066	5.14	-0.132	20.72	-0.356	11.6	-0.01	11.4	-0.068
4.9	-0.066	5.14	-0.132	20.74	-0.352	11.62	-0.01	11.4	-0.066
4.92	-0.066	5.18	-0.134	20.76	-0.344	11.64	-0.012	11.42	-0.058
4.92	-0.066	5.18	-0.134	20.82	-0.324	11.64	-0.01	11.44	-0.058
4.92	-0.066	5.2	-0.134	20.84	-0.174	11.7	-0.012	11.48	-0.056
4.92	-0.066	5.2	-0.134	20.86	-0.118	11.7	-0.012	11.48	-0.052
4.94	-0.066	5.2	-0.134	20.9	-0.106	11.72	-0.012	11.5	-0.052
4.94	-0.066	5.2	-0.134	20.92	-0.1	11.72	-0.012	11.5	-0.052
4.96	-0.066	5.22	-0.134	20.94	-0.09	11.78	-0.01	11.54	-0.052
4.96	-0.066	5.22	-0.136	21	-0.03	11.78	-0.012	11.54	-0.05
4.96	-0.068	5.22	-0.136	21.02	-0.018	11.82	-0.01	11.6	-0.052
4.96	-0.068	5.24	-0.136	21.04	-0.012	11.82	-0.012	11.6	-0.052
5	-0.066	5.24	-0.136	21.1	-0.01	11.86	-0.012	11.62	-0.052
5	-0.066	5.24	-0.136	21.12	-0.014	11.88	-0.01	11.62	-0.054
5.02	-0.066	5.24	-0.136	21.14	-0.01	11.9	-0.01	11.68	-0.052
5.02	-0.066	5.28	-0.136	21.2	-0.01	11.9	-0.01	11.68	-0.052
5.02	-0.066	5.28	-0.138	21.22	-0.014	11.96	-0.01	11.7	-0.052
5.02	-0.066	5.3	-0.138	21.24	-0.012	11.96	-0.01	11.7	-0.052
5.04	-0.068	5.3	-0.138	21.28	-0.014	11.98	-0.01	11.76	-0.052
5.04	-0.068	5.3	-0.138	21.32	-0.012	12	-0.012	11.76	-0.054
5.06	-0.068	5.3	-0.138	21.36	-0.012	12.02	-0.012	11.78	-0.054
5.06	-0.068	5.32	-0.138	21.38	-0.014	12.02	-0.012	11.78	-0.054
5.06	-0.068	5.32	-0.14	21.4	-0.012	12.08	-0.01	11.82	-0.054
5.06	-0.068	5.34	-0.14	21.46	-0.008	12.08	-0.01	11.82	-0.056
5.1	-0.068	5.34	-0.14	21.48	-0.006	12.1	-0.01	11.88	-0.054
5.1	-0.068	5.34	-0.14	21.5	-0.008	12.14	-0.008	11.88	-0.054
5.1	-0.068	5.34	-0.14	21.56	-0.006	12.16	-0.012	11.9	-0.052
5.1	-0.068	5.38	-0.142	21.58	-0.008	12.16	-0.01	11.92	-0.052
5.12	-0.068	5.38	-0.142	21.6	-0.01			11.96	-0.052
5.12	-0.068	5.38	-0.142	21.66	-0.006			11.96	-0.05
5.14	-0.068	5.38	-0.142	21.68	-0.008			11.98	-0.05
5.14	-0.068	5.4	-0.142	21.7	-0.006			12	-0.048
5.14	-0.068	5.4	-0.142	21.76	-0.006			12.02	-0.048
5.14	-0.068	5.42	-0.144	21.78	-0.006			12.02	-0.048
5.18	-0.068	5.42	-0.144	21.8	-0.006			12.08	-0.048
5.18	-0.068	5.42	-0.144	21.84	-0.008			12.08	-0.048
5.2	-0.068	5.42	-0.144	21.86	-0.006			12.1	-0.048
5.2	-0.068	5.46	-0.144	21.92	-0.006			12.1	-0.048
5.2	-0.068	5.46	-0.146	21.94	-0.008			12.16	-0.048
5.2	-0.068	5.48	-0.146	21.96	-0.006			12.16	-0.046
5.22	-0.068	5.48	-0.146	22.02	-0.006			12.2	-0.046
5.22	-0.068	5.48	-0.146	22.04	-0.008			12.2	-0.048
5.24	-0.07	5.48	-0.146	22.06	-0.004			12.24	-0.046
5.24	-0.068	5.5	-0.146	22.12	-0.01			12.24	-0.048
5.24	-0.068	5.5	-0.146	22.14	-0.006			12.28	-0.048
5.24	-0.068	5.52	-0.148	22.16	-0.004			12.28	-0.048
5.28	-0.068	5.52	-0.148	22.18	-0.008			12.3	-0.048
5.28	-0.068	5.52	-0.148	22.22	-0.004			12.3	-0.048
5.28	-0.068	5.52	-0.148	22.26	-0.004			12.36	-0.05
5.3	-0.068	5.56	-0.148	22.3	-0.008			12.36	-0.048
5.3	-0.068	5.56	-0.15	22.32	-0.004			12.38	-0.048
5.3	-0.068	5.58	-0.15	22.36	-0.004			12.42	-0.048
5.32	-0.068	5.58	-0.15	22.4	-0.006			12.44	-0.048
5.32	-0.068	5.58	-0.15	22.42	-0.002			12.44	-0.048
5.32	-0.068	5.58	-0.15	22.46	-0.006			12.48	-0.05
5.34	-0.068	5.6	-0.152	22.5	-0.008			12.48	-0.048
5.34	-0.068	5.6	-0.152	22.52	-0.004			12.52	-0.05
5.34	-0.068	5.62	-0.152	22.54	-0.006			12.54	-0.05
5.38	-0.068	5.62	-0.152	22.6	-0.004			12.56	-0.05
5.38	-0.07	5.62	-0.152	22.62	-0.002			12.56	-0.05
5.38	-0.07	5.66	-0.152	22.64	-0.002			12.58	-0.048
5.38	-0.07	5.66	-0.154	22.68	-0.004			12.62	-0.05
5.4	-0.07	5.66	-0.154	22.7	-0.004			12.64	-0.046
5.4	-0.07	5.68	-0.154	22.74	-0.006			12.64	-0.046
5.42	-0.07	5.68	-0.154	22.78	-0.004			12.68	-0.044
5.42	-0.07	5.68	-0.154	22.8	-0.004			12.68	-0.044
5.42	-0.07	5.68	-0.156	22.84	-0.004			12.72	-0.044
5.42	-0.07	5.7	-0.156	22.88	-0.004			12.72	-0.046
5.46	-0.07	5.7	-0.156	22.9	-0.004			12.76	-0.046
5.46	-0.07	5.7	-0.156	22.92	-0.004			12.76	-0.046
5.48	-0.07	5.74	-0.156	22.96	-0.004			12.82	-0.046
5.48	-0.07	5.74	-0.156	22.98	-0.006			12.82	-0.046
5.48	-0.07	5.74	-0.158	23.02	-0.006			12.84	-0.044
5.48	-0.07	5.76	-0.158	23.06	-0.004			12.84	-0.044
5.5	-0.07	5.76	-0.158	23.08	-0.004			12.9	-0.042
5.5	-0.07	5.76	-0.158	23.12	-0.006			12.9	-0.042
5.52	-0.07	5.78	-0.16	23.16	-0.004			12.92	-0.04
5.52	-0.07	5.78	-0.16	23.18	-0.006			12.92	-0.04
5.52	-0.07	5.78	-0.16	23.2	-0.006			12.96	-0.04
5.52	-0.07	5.8	-0.16	23.26	-0.004			12.96	-0.04
5.56	-0.07	5.8	-0.16	23.28	-0.006			13	-0.04
5.56	-0.07	5.8	-0.16	23.3	-0.004			13	-0.038
5.56	-0.07	5.8	-0.162	23.34	-0.004			13.04	-0.038
5.58	-0.07	5.84	-0.162	23.38	-0.004			13.04	-0.038
5.58	-0.07	5.84	-0.162	23.4	-0.004			13.1	-0.038
5.58	-0.07	5.86	-0.162	23.44	-0.004			13.1	-0.038
5.6	-0.07	5.86	-0.162	23.48	-0.006			13.12	-0.038
5.6	-0.07	5.86	-0.164	23.52	-0.002			13.12	-0.038
5.6	-0.072	5.86	-0.164	23.54	-0.006			13.18	-0.038
5.62	-0.07	5.88	-0.164	23.58	-0.004			13.18	-0.038
5.62	-0.07	5.88	-0.164	23.62	-0.002			13.2	-0.038
5.62	-0.07	5.9	-0.164	23.64	-0.004			13.2	-0.038
5.62	-0.072	5.9	-0.164	23.68	-0.006			13.24	-0.038
5.66	-0.072	5.9	-0.166	23.72	-0.006			13.24	-0.038
5.66	-0.072	5.9	-0.166	23.74	-0.006			13.3	-0.04
5.68	-0.072	5.94	-0.166	23.76	-0.004			13.3	-0.038
5.68	-0.072	5.94	-0.166	23.82	-0.006			13.32	-0.04
5.68	-0.072	5.96	-0.166	23.84	-0.002			13.32	-0.04
5.68	-0.072	5.96	-0.168	23.86	-0.004			13.38	-0.038
5.7	-0.07	5.96	-0.168	23.9	-0.006			13.38	-0.04
5.7	-0.072	5.96	-0.168	23.94	0			13.4	-0.034
5.7	-0.07	5.98	-0.168	23.96	-0.004			13.42	-0.036
5.7	-0.07	5.98	-0.168	24	-0.004			13.46	-0.034
5.74	-0.07	6	-0.168	24.04	-0.004			13.48	-0.034
5.74	-0.07	6	-0.17	24.06	-0.004			13.5	-0.03
5.76	-0.07	6	-0.17	24.1	-0.004			13.5	-0.03
5.76	-0.07	6	-0.17					13.52	-0.026
5.76	-0.07	6.04	-0.17					13.56	-0.024
5.76	-0.07	6.04	-0.17					13.58	-0.022
5.78	-0.07	6.04	-0.172					13.58	-0.022
5.78	-0.07	6.04	-0.172					13.62	-0.024
5.8	-0.07	6.06	-0.172					13.62	-0.024
5.8	-0.07	6.06	-0.172					13.66	-0.026
5.8	-0.07	6.08	-0.172					13.66	-0.024
5.8	-0.07	6.08	-0.172					13.7	-0.026
5.84	-0.07	6.08	-0.174					13.7	-0.026
5.84	-0.07	6.08	-0.174					13.76	-0.024
5.84	-0.07	6.12	-0.174					13.76	-0.026
5.86	-0.07	6.12	-0.174					13.78	-0.026
5.86	-0.07	6.14	-0.174					13.8	-0.026
5.86	-0.07	6.14	-0.174					13.84	-0.026
5.88	-0.07	6.14	-0.174					13.84	-0.026
5.88	-0.07	6.14	-0.176					13.88	-0.028
5.88	-0.07	6.16	-0.176					13.88	-0.026
5.9	-0.07	6.16	-0.176					13.9	-0.026
5.9	-0.07	6.18	-0.176					13.94	-0.028
5.9	-0.07	6.18	-0.178					13.96	-0.026
5.94	-0.072	6.18	-0.178					13.96	-0.026
5.94	-0.072	6.18	-0.178					14.02	-0.026
5.94	-0.072	6.22	-0.178					14.02	-0.026
5.96	-0.072	6.22	-0.18					14.06	-0.022
5.96	-0.072	6.24	-0.18					14.06	-0.022
5.96	-0.072	6.24	-0.18					14.08	-0.02
5.98	-0.072	6.24	-0.18					14.08	-0.02
5.98	-0.072	6.24	-0.18					14.14	-0.018
5.98	-0.07	6.26	-0.182					14.14	-0.018
6	-0.072	6.26	-0.182					14.18	-0.02
6	-0.072	6.28	-0.182					14.18	-0.02
6	-0.072	6.28	-0.182					14.24	-0.018
6	-0.072	6.28	-0.182					14.24	-0.02
6.04	-0.072	6.28	-0.184					14.26	-0.02
6.04	-0.072	6.32	-0.184					14.26	-0.022
6.04	-0.072	6.32	-0.184					14.32	-0.022
6.04	-0.07	6.32	-0.184					14.32	-0.02
6.06	-0.07	6.34	-0.186					14.36	-0.022
6.06	-0.072	6.34	-0.186					14.36	-0.022
6.08	-0.07	6.34	-0.186					14.42	-0.022
6.08	-0.07	6.34	-0.186					14.42	-0.024
6.08	-0.072	6.36	-0.186					14.44	-0.024
6.08	-0.07	6.36	-0.188					14.46	-0.024
6.12	-0.072	6.36	-0.188					14.5	-0.024
6.12	-0.072	6.4	-0.188					14.5	-0.024
6.12	-0.072	6.4	-0.188					14.54	-0.024
6.14	-0.072	6.4	-0.19					14.54	-0.024
6.14	-0.072	6.42	-0.19					14.56	-0.026
6.14	-0.072	6.42	-0.19					14.56	-0.024
6.14	-0.072	6.42	-0.19					14.62	-0.022
6.16	-0.072	6.42	-0.19					14.62	-0.022
6.16	-0.072	6.44	-0.192					14.64	-0.022
6.18	-0.072	6.44	-0.192					14.68	-0.022
6.18	-0.072	6.46	-0.192					14.7	-0.016
6.18	-0.072	6.46	-0.192					14.72	-0.02
6.18	-0.072	6.46	-0.192					14.74	-0.014
6.22	-0.072	6.46	-0.192					14.74	-0.016
6.22	-0.072	6.5	-0.192					14.8	-0.014
6.24	-0.072	6.5	-0.194					14.8	-0.016
6.24	-0.07	6.52	-0.194					14.84	-0.018
6.24	-0.07	6.52	-0.196					14.84	-0.016
6.24	-0.07	6.52	-0.196					14.88	-0.014
6.26	-0.07	6.52	-0.196					14.9	-0.016
6.26	-0.07	6.54	-0.196					14.92	-0.018
6.26	-0.07	6.54	-0.196					14.92	-0.018
6.28	-0.07	6.54	-0.196					14.98	-0.018
6.28	-0.07	6.56	-0.198					14.98	-0.018
6.28	-0.07	6.56	-0.198					15	-0.018
6.28	-0.072	6.56	-0.198					15.02	-0.018
6.32	-0.072	6.6	-0.2					15.06	-0.02
6.32	-0.072	6.6	-0.2					15.06	-0.02
6.34	-0.072	6.6	-0.2					15.08	-0.02
6.34	-0.072	6.62	-0.2					15.1	-0.02
6.34	-0.072	6.62	-0.2					15.12	-0.022
6.34	-0.072	6.62	-0.202					15.12	-0.022
6.36	-0.072	6.64	-0.202					15.18	-0.022
6.36	-0.072	6.64	-0.202					15.18	-0.02
6.36	-0.072	6.64	-0.202					15.22	-0.02
6.36	-0.072	6.64	-0.204					15.22	-0.022
6.4	-0.072	6.68	-0.204					15.26	-0.02
6.4	-0.072	6.68	-0.204					15.26	-0.022
6.42	-0.072	6.68	-0.204					15.3	-0.022
6.42	-0.072	6.7	-0.204					15.3	-0.022
6.42	-0.072	6.7	-0.206					15.36	-0.024
6.42	-0.072	6.7	-0.206					15.36	-0.024
6.44	-0.072	6.7	-0.206					15.4	-0.024
6.44	-0.072	6.72	-0.206					15.4	-0.024
6.46	-0.072	6.72	-0.208					15.44	-0.022
6.46	-0.072	6.74	-0.208					15.46	-0.022
6.46	-0.072	6.74	-0.208					15.48	-0.022
6.46	-0.072	6.74	-0.208					15.48	-0.02
6.5	-0.072	6.74	-0.208					15.54	-0.016
6.5	-0.072	6.78	-0.208					15.54	-0.016
6.52	-0.074	6.78	-0.208					15.56	-0.016
6.52	-0.072	6.8	-0.208					15.58	-0.016
6.52	-0.074	6.8	-0.21					15.62	-0.016
6.52	-0.072	6.8	-0.21					15.62	-0.016
6.54	-0.074	6.8	-0.21					15.66	-0.014
6.54	-0.072	6.82	-0.21					15.66	-0.014
6.54	-0.074	6.82	-0.21					15.68	-0.016
6.56	-0.074	6.82	-0.212					15.72	-0.014
6.56	-0.074	6.84	-0.212					15.74	-0.014
6.56	-0.074	6.84	-0.212					15.74	-0.014
6.56	-0.074	6.84	-0.212					15.78	-0.012
6.6	-0.074	6.84	-0.214					15.78	-0.014
6.6	-0.074	6.88	-0.214					15.84	-0.016
6.62	-0.074	6.88	-0.214					15.84	-0.016
6.62	-0.074	6.9	-0.214					15.86	-0.014
6.62	-0.074	6.9	-0.214					15.9	-0.016
6.62	-0.074	6.9	-0.216					15.92	-0.014
6.64	-0.074	6.9	-0.216					15.94	-0.018
6.64	-0.074	6.92	-0.216					15.96	-0.014
6.64	-0.074	6.92	-0.218					16	-0.016
6.64	-0.074	6.92	-0.218					16.02	-0.016
6.68	-0.074	6.94	-0.218					16.04	-0.014
6.68	-0.074	6.94	-0.218					16.06	-0.016
6.7	-0.074	6.94	-0.218					16.1	-0.016
6.7	-0.074	6.94	-0.22					16.12	-0.016
6.7	-0.074	6.98	-0.22					16.12	-0.014
6.7	-0.074	6.98	-0.22					16.16	-0.014
6.72	-0.074	6.98	-0.222					16.16	-0.014
6.72	-0.074	7	-0.222					16.2	-0.012
6.72	-0.074	7	-0.222					16.22	-0.012
6.74	-0.074	7	-0.222					16.24	-0.012
6.74	-0.074	7.02	-0.224					16.24	-0.012
6.74	-0.074	7.02	-0.224					16.3	-0.014
6.78	-0.074	7.02	-0.224					16.3	-0.012
6.78	-0.074	7.02	-0.224					16.34	-0.01
6.78	-0.074	7.06	-0.226					16.34	-0.01
6.8	-0.074	7.06	-0.226					16.4	-0.012
6.8	-0.074	7.08	-0.226					16.4	-0.012
6.8	-0.076	7.08	-0.226					16.44	-0.012
6.8	-0.074	7.08	-0.228					16.44	-0.012
6.82	-0.074	7.08	-0.228					16.48	-0.012
6.82	-0.076	7.1	-0.228					16.5	-0.012
6.84	-0.076	7.1	-0.23					16.52	-0.012
6.84	-0.076	7.12	-0.23					16.52	-0.012
6.84	-0.076	7.12	-0.23					16.58	-0.012
6.84	-0.076	7.12	-0.23					16.58	-0.012
6.88	-0.076	7.12	-0.232					16.62	-0.012
6.88	-0.076	7.16	-0.232					16.62	-0.008
6.9	-0.076	7.16	-0.232					16.68	-0.01
6.9	-0.076	7.18	-0.232					16.68	-0.012
6.9	-0.076	7.18	-0.234					16.7	-0.012
6.92	-0.076	7.18	-0.234					16.72	-0.012
6.92	-0.076	7.18	-0.234					16.76	-0.01
6.92	-0.076	7.2	-0.236					16.78	-0.012
6.94	-0.076	7.2	-0.236					16.8	-0.012
6.94	-0.076	7.2	-0.236					16.8	-0.012
6.94	-0.076	7.22	-0.236					16.86	-0.01
6.98	-0.076	7.22	-0.238					16.86	-0.012
6.98	-0.076	7.22	-0.238					16.9	-0.012
6.98	-0.076	7.26	-0.238					16.9	-0.01
6.98	-0.076	7.26	-0.24					16.94	-0.012
7	-0.076	7.26	-0.24					16.96	-0.012
7	-0.076	7.28	-0.24					16.98	-0.012
7.02	-0.076	7.28	-0.24					16.98	-0.01
7.02	-0.076	7.28	-0.242					17.04	-0.012
7.02	-0.076	7.28	-0.242					17.04	-0.012
7.02	-0.076	7.3	-0.244					17.06	-0.01
7.06	-0.076	7.3	-0.244					17.08	-0.012
7.06	-0.076	7.3	-0.244					17.1	-0.01
7.08	-0.076	7.3	-0.244					17.14	-0.012
7.08	-0.076	7.34	-0.246					17.16	-0.012
7.08	-0.076	7.34	-0.246					17.16	-0.01
7.08	-0.076	7.36	-0.246					17.22	-0.012
7.1	-0.076	7.36	-0.248					17.22	-0.012
7.1	-0.074	7.36	-0.248					17.24	-0.01
7.1	-0.074	7.36	-0.248					17.26	-0.01
7.12	-0.072	7.38	-0.248					17.28	-0.012
7.12	-0.072	7.38	-0.248					17.32	-0.008
7.12	-0.07	7.4	-0.25					17.34	-0.008
7.16	-0.07	7.4	-0.25					17.36	-0.01
7.16	-0.068	7.4	-0.25					17.38	-0.01
7.16	-0.068	7.4	-0.25					17.38	-0.012
7.18	-0.068	7.44	-0.252					17.44	-0.01
7.18	-0.066	7.44	-0.25					17.44	-0.01
7.18	-0.066	7.46	-0.248					17.5	-0.012
7.18	-0.066	7.46	-0.246					17.5	-0.012
7.2	-0.066	7.46	-0.246					17.52	-0.01
7.2	-0.066	7.46	-0.246					17.54	-0.012
7.22	-0.064	7.48	-0.246					17.56	-0.008
7.22	-0.066	7.48	-0.246					17.6	-0.01
7.22	-0.066	7.48	-0.246					17.62	-0.01
7.22	-0.066	7.5	-0.246					17.64	-0.012
7.26	-0.066	7.5	-0.248					17.66	-0.012
7.26	-0.066	7.5	-0.246					17.66	-0.012
7.28	-0.066	7.54	-0.248					17.72	-0.01
7.28	-0.066	7.54	-0.248					17.72	-0.01
7.28	-0.066	7.54	-0.248					17.76	-0.012
7.28	-0.066	7.56	-0.248					17.76	-0.01
7.3	-0.066	7.56	-0.25					17.82	-0.01
7.3	-0.066	7.56	-0.25					17.82	-0.01
7.3	-0.066	7.58	-0.252					17.84	-0.01
7.34	-0.066	7.58	-0.252					17.88	-0.012
7.34	-0.066	7.6	-0.252					17.9	-0.01
7.34	-0.066	7.6	-0.252					17.92	-0.01
7.36	-0.066	7.6	-0.252					17.94	-0.012
7.36	-0.066	7.6	-0.254					17.98	-0.006
7.36	-0.066	7.64	-0.254					18	-0.012
7.36	-0.066	7.64	-0.254					18.02	-0.01
7.38	-0.066	7.64	-0.256					18.04	-0.01
7.38	-0.066	7.66	-0.256					18.08	-0.01
7.4	-0.066	7.66	-0.256					18.1	-0.012
7.4	-0.066	7.66	-0.258					18.12	-0.01
7.4	-0.066	7.68	-0.258					18.16	-0.01
7.4	-0.066	7.68	-0.258					18.16	-0.012
7.44	-0.066	7.68	-0.26					18.2	-0.01
7.44	-0.066	7.72	-0.26					18.2	-0.01
7.46	-0.066	7.72	-0.26					18.26	-0.01
7.46	-0.068	7.72	-0.262					18.26	-0.014
7.46	-0.068	7.74	-0.262					18.3	-0.01
7.48	-0.068	7.74	-0.262					18.3	-0.012
7.48	-0.068	7.74	-0.264					18.32	-0.01
7.48	-0.068	7.74	-0.264					18.36	-0.01
7.5	-0.068	7.76	-0.264					18.38	-0.01
7.5	-0.068	7.76	-0.266					18.4	-0.012
7.5	-0.068	7.78	-0.266					18.44	-0.01
7.5	-0.068	7.78	-0.266					18.46	-0.012
7.54	-0.068	7.78	-0.268					18.48	-0.012
7.54	-0.068	7.78	-0.268					18.5	-0.01
7.56	-0.068	7.82	-0.268					18.54	-0.01
7.56	-0.068	7.82	-0.268					18.54	-0.012
7.56	-0.068	7.84	-0.27					18.58	-0.01
7.56	-0.068	7.84	-0.27					18.58	-0.012
7.58	-0.07	7.84	-0.272					18.64	-0.01
7.58	-0.07	7.84	-0.272					18.64	-0.012
7.6	-0.07	7.86	-0.272					18.68	-0.01
7.6	-0.07	7.86	-0.272					18.68	-0.012
7.6	-0.07	7.86	-0.272					18.7	-0.01
7.6	-0.07	7.88	-0.274					18.74	-0.01
7.64	-0.07	7.88	-0.274					18.76	-0.012
7.64	-0.07	7.88	-0.276					18.78	-0.01
7.64	-0.07	7.92	-0.276					18.82	-0.008
7.64	-0.07	7.92	-0.276					18.82	-0.012
7.66	-0.07	7.92	-0.278					18.86	-0.01
7.66	-0.07	7.92	-0.278					18.86	-0.01
7.68	-0.07	7.94	-0.278					18.92	-0.01
7.68	-0.07	7.94	-0.28					18.92	-0.012
7.68	-0.07	7.96	-0.28					18.96	-0.01
7.68	-0.07	7.96	-0.282					18.96	-0.01
7.72	-0.07	7.96	-0.282					19.02	-0.012
7.72	-0.07	7.96	-0.282					19.02	-0.01
7.72	-0.07	8	-0.284					19.04	-0.012
7.74	-0.07	8	-0.284					19.06	-0.01
7.74	-0.07	8	-0.284					19.1	-0.01
7.74	-0.07	8.02	-0.286					19.1	-0.01
7.76	-0.07	8.02	-0.286					19.14	-0.01
7.76	-0.07	8.02	-0.286					19.14	-0.01
7.76	-0.07	8.04	-0.288					19.2	-0.012
7.78	-0.07	8.04	-0.288					19.2	-0.012
7.78	-0.07	8.04	-0.288					19.22	-0.01
7.78	-0.07	8.06	-0.29					19.24	-0.01
7.78	-0.07	8.06	-0.29					19.26	-0.012
7.82	-0.07	8.06	-0.29					19.3	-0.012
7.82	-0.07	8.1	-0.292					19.32	-0.012
7.84	-0.07	8.1	-0.292					19.34	-0.01
7.84	-0.07	8.1	-0.292					19.38	-0.012
7.84	-0.072	8.12	-0.294					19.38	-0.01
7.84	-0.07	8.12	-0.294					19.42	-0.01
7.86	-0.07	8.12	-0.294					19.42	-0.012
7.86	-0.072	8.14	-0.294					19.48	-0.012
7.88	-0.072	8.14	-0.296					19.48	-0.01
7.88	-0.072	8.14	-0.296					19.52	-0.008
7.88	-0.072	8.16	-0.298					19.52	-0.01
7.88	-0.072	8.16	-0.298					19.58	-0.01
7.92	-0.072	8.16	-0.298					19.58	-0.01
7.92	-0.072	8.2	-0.3					19.6	-0.012
7.92	-0.072	8.2	-0.3					19.62	-0.012
7.92	-0.072	8.2	-0.3					19.64	-0.012
7.94	-0.072	8.22	-0.302					19.68	-0.01
7.94	-0.074	8.22	-0.302					19.7	-0.012
7.96	-0.074	8.22	-0.302					19.72	-0.012
7.96	-0.074	8.24	-0.304					19.76	-0.01
7.96	-0.076	8.24	-0.304					19.78	-0.01
7.96	-0.074	8.24	-0.306					19.8	-0.012
8	-0.074	8.24	-0.306					19.82	-0.012
8	-0.074	8.28	-0.306					19.86	-0.012
8.02	-0.074	8.28	-0.306					19.88	-0.012
8.02	-0.074	8.28	-0.308					19.9	-0.01
8.02	-0.074	8.3	-0.308					19.92	-0.012
8.02	-0.076	8.3	-0.31					19.96	-0.01
8.04	-0.074	8.3	-0.31					19.98	-0.012
8.04	-0.076	8.32	-0.31					20	-0.012
8.06	-0.076	8.32	-0.31					20	-0.01
8.06	-0.076	8.32	-0.31					20.06	-0.012
8.06	-0.076	8.34	-0.312					20.06	-0.012
8.06	-0.076	8.34	-0.312					20.1	-0.012
8.1	-0.076	8.34	-0.312					20.1	-0.01
8.1	-0.076	8.34	-0.314					20.16	-0.01
8.1	-0.076	8.38	-0.314					20.16	-0.01
8.12	-0.076	8.38	-0.316					20.2	-0.012
8.12	-0.076	8.4	-0.316					20.2	-0.01
8.12	-0.076	8.4	-0.316					20.26	-0.01
8.12	-0.076	8.4	-0.318					20.26	-0.01
8.14	-0.076	8.4	-0.318					20.3	-0.012
8.14	-0.076	8.42	-0.318					20.3	-0.012
8.16	-0.076	8.42	-0.32					20.34	-0.012
8.16	-0.076	8.44	-0.32					20.36	-0.012
8.16	-0.076	8.44	-0.32					20.38	-0.012
8.16	-0.076	8.44	-0.322					20.42	-0.01
8.2	-0.076	8.44	-0.322					20.44	-0.01
8.2	-0.076	8.48	-0.324					20.46	-0.01
8.2	-0.076	8.48	-0.324					20.48	-0.012
8.22	-0.076	8.48	-0.324					20.52	-0.01
8.22	-0.076	8.5	-0.326					20.54	-0.01
8.22	-0.076	8.5	-0.326					20.56	-0.01
8.22	-0.076	8.5	-0.326					20.58	-0.01
8.24	-0.076	8.52	-0.328					20.58	-0.012
8.24	-0.076	8.52	-0.328					20.64	-0.01
8.24	-0.076	8.52	-0.33					20.64	-0.01
8.24	-0.076	8.54	-0.33					20.7	-0.01
8.28	-0.076	8.54	-0.33					20.7	-0.01
8.28	-0.076	8.54	-0.332					20.74	-0.012
8.3	-0.076	8.58	-0.332					20.74	-0.012
8.3	-0.076	8.58	-0.332					20.8	-0.012
8.3	-0.076	8.58	-0.334					20.8	-0.012
8.3	-0.076	8.58	-0.334					20.84	-0.012
8.32	-0.076	8.6	-0.334					20.84	-0.012
8.32	-0.076	8.6	-0.334					20.9	-0.012
8.32	-0.076	8.6	-0.336					20.9	-0.01
8.34	-0.076	8.62	-0.336					20.94	-0.012
8.34	-0.076	8.62	-0.338					20.94	-0.012
8.34	-0.076	8.62	-0.338					21	-0.01
8.38	-0.076	8.66	-0.34					21	-0.01
8.38	-0.076	8.66	-0.34					21.04	-0.012
8.38	-0.076	8.66	-0.342					21.04	-0.012
8.4	-0.076	8.68	-0.342					21.1	-0.012
8.4	-0.076	8.68	-0.342					21.1	-0.012
8.4	-0.076	8.68	-0.342					21.14	-0.01
8.42	-0.076	8.68	-0.344					21.14	-0.012
8.42	-0.076	8.7	-0.344					21.18	-0.01
8.42	-0.076	8.7	-0.346					21.2	-0.01
8.44	-0.076	8.72	-0.346					21.24	-0.012
8.44	-0.076	8.72	-0.346					21.24	-0.008
8.44	-0.076	8.72	-0.348					21.28	-0.01
8.44	-0.076	8.72	-0.348					21.28	-0.012
8.48	-0.076	8.76	-0.35					21.32	-0.012
8.48	-0.076	8.76	-0.35					21.32	-0.012
8.5	-0.076	8.76	-0.35
8.5	-0.076	8.78	-0.35
8.5	-0.076	8.78	-0.352
8.5	-0.076	8.78	-0.352
8.52	-0.076	8.78	-0.354
8.52	-0.076	8.8	-0.354
8.54	-0.076	8.8	-0.354
8.54	-0.076	8.82	-0.356
8.54	-0.074	8.82	-0.356
8.54	-0.074	8.82	-0.356
8.58	-0.074	8.82	-0.358
8.58	-0.074	8.86	-0.36
8.58	-0.074	8.86	-0.36
8.58	-0.074	8.86	-0.36
8.6	-0.074	8.88	-0.362
8.6	-0.074	8.88	-0.362
8.62	-0.076	8.9	-0.364
8.62	-0.076	8.9	-0.364
8.62	-0.076	8.9	-0.366
8.62	-0.076	8.9	-0.366
8.66	-0.076	8.94	-0.368
8.66	-0.076	8.94	-0.368
8.66	-0.076	8.94	-0.368
8.68	-0.076	8.96	-0.37
8.68	-0.076	8.96	-0.37
8.68	-0.076	8.96	-0.37
8.7	-0.076	8.96	-0.372
8.7	-0.076	8.98	-0.372
8.7	-0.076	8.98	-0.374
8.72	-0.076	9	-0.374
8.72	-0.076	9	-0.374
8.72	-0.074	9	-0.376
8.72	-0.074	9	-0.376
8.76	-0.074	9.04	-0.378
8.76	-0.074	9.04	-0.378
8.78	-0.074	9.04	-0.38
8.78	-0.074	9.06	-0.38
8.78	-0.074	9.06	-0.382
8.78	-0.074	9.06	-0.382
8.8	-0.074	9.08	-0.384
8.8	-0.074	9.08	-0.384
8.82	-0.076	9.08	-0.386
8.82	-0.076	9.1	-0.386
8.82	-0.076	9.1	-0.388
8.82	-0.076	9.1	-0.388
8.86	-0.076	9.14	-0.388
8.86	-0.076	9.14	-0.39
8.88	-0.076	9.14	-0.39
8.88	-0.076	9.16	-0.39
8.88	-0.076	9.16	-0.392
8.88	-0.076	9.16	-0.392
8.9	-0.078	9.18	-0.394
8.9	-0.078	9.18	-0.394
8.9	-0.078	9.18	-0.396
8.94	-0.078	9.18	-0.396
8.94	-0.078	9.22	-0.396
8.94	-0.078	9.22	-0.398
8.96	-0.078	9.22	-0.398
8.96	-0.078	9.24	-0.4
8.96	-0.078	9.24	-0.4
8.98	-0.078	9.24	-0.402
8.98	-0.078	9.26	-0.402
9	-0.078	9.26	-0.402
9	-0.078	9.26	-0.404
9	-0.078	9.28	-0.404
9	-0.078	9.28	-0.406
9.04	-0.078	9.28	-0.406
9.04	-0.076	9.28	-0.408
9.06	-0.078	9.32	-0.408
9.06	-0.078	9.32	-0.408
9.06	-0.078	9.34	-0.41
9.06	-0.078	9.34	-0.41
9.08	-0.078	9.34	-0.412
9.08	-0.076	9.34	-0.412
9.08	-0.076	9.36	-0.412
9.1	-0.078	9.36	-0.414
9.1	-0.076	9.36	-0.414
9.1	-0.076	9.38	-0.414
9.14	-0.076	9.38	-0.416
9.14	-0.076	9.38	-0.416
9.14	-0.076	9.42	-0.416
9.16	-0.076	9.42	-0.416
9.16	-0.076	9.42	-0.418
9.16	-0.076	9.44	-0.418
9.16	-0.076	9.44	-0.418
9.18	-0.076	9.44	-0.418
9.18	-0.076	9.46	-0.42
9.18	-0.078	9.46	-0.42
9.22	-0.078	9.46	-0.422
9.22	-0.078	9.48	-0.422
9.22	-0.076	9.48	-0.422
9.24	-0.078	9.48	-0.424
9.24	-0.078	9.52	-0.424
9.24	-0.078	9.52	-0.424
9.26	-0.078	9.52	-0.426
9.26	-0.078	9.52	-0.426
9.26	-0.078	9.54	-0.426
9.28	-0.078	9.54	-0.428
9.28	-0.078	9.54	-0.428
9.28	-0.078	9.56	-0.43
9.28	-0.078	9.56	-0.432
9.32	-0.078	9.56	-0.432
9.32	-0.078	9.6	-0.432
9.34	-0.078	9.6	-0.434
9.34	-0.078	9.62	-0.434
9.34	-0.078	9.62	-0.436
9.34	-0.078	9.62	-0.436
9.36	-0.078	9.62	-0.436
9.36	-0.078	9.64	-0.438
9.38	-0.078	9.64	-0.438
9.38	-0.078	9.66	-0.44
9.38	-0.078	9.66	-0.44
9.38	-0.078	9.66	-0.44
9.42	-0.078	9.66	-0.442
9.42	-0.078	9.7	-0.442
9.44	-0.08	9.7	-0.444
9.44	-0.08	9.72	-0.444
9.44	-0.08	9.72	-0.446
9.44	-0.08	9.72	-0.446
9.46	-0.08	9.72	-0.446
9.46	-0.08	9.74	-0.448
9.48	-0.08	9.74	-0.448
9.48	-0.08	9.76	-0.45
9.48	-0.08	9.76	-0.45
9.48	-0.08	9.76	-0.45
9.52	-0.08	9.76	-0.452
9.52	-0.08	9.8	-0.452
9.52	-0.08	9.8	-0.454
9.54	-0.08	9.82	-0.454
9.54	-0.08	9.82	-0.456
9.54	-0.08	9.82	-0.456
9.56	-0.08	9.84	-0.458
9.56	-0.08	9.84	-0.458
9.56	-0.08	9.84	-0.458
9.56	-0.08	9.84	-0.46
9.6	-0.08	9.88	-0.462
9.6	-0.078	9.88	-0.462
9.62	-0.078	9.9	-0.462
9.62	-0.076	9.9	-0.464
9.62	-0.074	9.9	-0.464
9.62	-0.072	9.9	-0.466
9.64	-0.072	9.92	-0.466
9.64	-0.072	9.92	-0.466
9.66	-0.07	9.92	-0.468
9.66	-0.07	9.94	-0.468
9.66	-0.07	9.94	-0.47
9.66	-0.07	9.94	-0.47
9.7	-0.07	9.98	-0.472
9.7	-0.07	9.98	-0.472
9.7	-0.07	9.98	-0.474
9.72	-0.07	10	-0.474
9.72	-0.07	10	-0.474
9.72	-0.07	10	-0.474
9.74	-0.07	10.02	-0.476
9.74	-0.07	10.02	-0.476
9.74	-0.07	10.02	-0.478
9.76	-0.07	10.04	-0.478
9.76	-0.07	10.04	-0.478
9.76	-0.07	10.04	-0.48
9.76	-0.07	10.08	-0.48
9.8	-0.07	10.08	-0.482
9.8	-0.07	10.08	-0.482
9.82	-0.072	10.1	-0.482
9.82	-0.07	10.1	-0.484
9.82	-0.072	10.1	-0.484
9.82	-0.072	10.12	-0.486
9.84	-0.072	10.12	-0.486
9.84	-0.072	10.12	-0.486
9.84	-0.072	10.14	-0.488
9.84	-0.072	10.14	-0.488
9.88	-0.072	10.14	-0.49
9.88	-0.07	10.18	-0.49
9.9	-0.072	10.18	-0.492
9.9	-0.072	10.18	-0.492
9.9	-0.072	10.18	-0.492
9.9	-0.072	10.2	-0.494
9.92	-0.07	10.2	-0.494
9.92	-0.07	10.2	-0.496
9.94	-0.07	10.22	-0.496
9.94	-0.07	10.22	-0.498
9.94	-0.068	10.22	-0.498
9.94	-0.068	10.26	-0.498
9.98	-0.066	10.26	-0.5
9.98	-0.066	10.26	-0.502
10	-0.066	10.28	-0.502
10	-0.066	10.28	-0.502
10	-0.066	10.28	-0.504
10	-0.066	10.28	-0.504
10.02	-0.066	10.3	-0.506
10.02	-0.066	10.3	-0.506
10.02	-0.066	10.32	-0.508
10.04	-0.066	10.32	-0.508
10.04	-0.066	10.32	-0.51
10.04	-0.068	10.32	-0.51
10.08	-0.068	10.36	-0.51
10.08	-0.068	10.36	-0.512
10.08	-0.068	10.38	-0.514
10.1	-0.068	10.38	-0.514
10.1	-0.068	10.38	-0.514
10.1	-0.068	10.38	-0.516
10.1	-0.068	10.4	-0.516
10.12	-0.068	10.4	-0.516
10.12	-0.068	10.4	-0.518
10.12	-0.07	10.42	-0.518
10.14	-0.068	10.42	-0.52
10.14	-0.068	10.42	-0.52
10.14	-0.068	10.46	-0.522
10.18	-0.068	10.46	-0.522
10.18	-0.068	10.46	-0.522
10.18	-0.068	10.46	-0.524
10.18	-0.07	10.48	-0.524
10.2	-0.07	10.48	-0.526
10.2	-0.068	10.48	-0.526
10.2	-0.07	10.5	-0.526
10.22	-0.07	10.5	-0.528
10.22	-0.07	10.5	-0.528
10.22	-0.07	10.54	-0.528
10.22	-0.07	10.54	-0.53
10.26	-0.07	10.54	-0.532
10.26	-0.07	10.56	-0.532
10.28	-0.07	10.56	-0.534
10.28	-0.07	10.56	-0.534
10.28	-0.07	10.58	-0.536
10.28	-0.07	10.58	-0.536
10.3	-0.07	10.58	-0.536
10.3	-0.07	10.6	-0.538
10.32	-0.07	10.6	-0.538
10.32	-0.07	10.6	-0.54
10.32	-0.07	10.64	-0.54
10.32	-0.07	10.64	-0.542
10.36	-0.07	10.64	-0.542
10.36	-0.07	10.66	-0.542
10.36	-0.07	10.66	-0.542
10.38	-0.07	10.66	-0.544
10.38	-0.07	10.66	-0.544
10.38	-0.07	10.68	-0.546
10.38	-0.07	10.68	-0.546
10.4	-0.07	10.7	-0.546
10.4	-0.07	10.7	-0.548
10.42	-0.07	10.7	-0.548
10.42	-0.07	10.7	-0.55
10.42	-0.07	10.74	-0.55
10.42	-0.068	10.74	-0.55
10.46	-0.064	10.74	-0.55
10.46	-0.062	10.76	-0.552
10.46	-0.06	10.76	-0.552
10.48	-0.06	10.76	-0.554
10.48	-0.06	10.76	-0.554
10.48	-0.058	10.78	-0.556
10.5	-0.06	10.78	-0.556
10.5	-0.06	10.78	-0.556
10.5	-0.06	10.78	-0.556
10.54	-0.06	10.82	-0.558
10.54	-0.06	10.82	-0.558
10.54	-0.058	10.84	-0.56
10.56	-0.058	10.84	-0.562
10.56	-0.058	10.84	-0.562
10.56	-0.056	10.84	-0.564
10.56	-0.056	10.86	-0.564
10.58	-0.056	10.86	-0.564
10.58	-0.054	10.86	-0.564
10.6	-0.054	10.88	-0.566
10.6	-0.054	10.88	-0.568
10.6	-0.054	10.88	-0.568
10.6	-0.054	10.92	-0.57
10.64	-0.054	10.92	-0.57
10.64	-0.054	10.92	-0.572
10.64	-0.054	10.94	-0.572
10.66	-0.054	10.94	-0.572
10.66	-0.054	10.94	-0.574
10.66	-0.054	10.94	-0.574
10.66	-0.054	10.96	-0.574
10.68	-0.054	10.96	-0.576
10.68	-0.054	10.98	-0.578
10.7	-0.056	10.98	-0.578
10.7	-0.056	10.98	-0.58
10.7	-0.056	10.98	-0.58
10.7	-0.056	11.02	-0.582
10.74	-0.056	11.02	-0.582
10.74	-0.056	11.04	-0.584
10.76	-0.056	11.04	-0.586
10.76	-0.056	11.04	-0.586
10.76	-0.056	11.04	-0.586
10.76	-0.056	11.06	-0.588
10.78	-0.056	11.06	-0.588
10.78	-0.056	11.06	-0.59
10.78	-0.056	11.08	-0.59
10.78	-0.058	11.08	-0.592
10.82	-0.058	11.08	-0.594
10.82	-0.058	11.12	-0.594
10.84	-0.058	11.12	-0.594
10.84	-0.058	11.12	-0.596
10.84	-0.058	11.12	-0.596
10.84	-0.058	11.14	-0.598
10.86	-0.058	11.14	-0.6
10.86	-0.058	11.16	-0.6
10.88	-0.058	11.16	-0.602
10.88	-0.058	11.16	-0.602
10.88	-0.056	11.2	-0.604
10.92	-0.056	11.2	-0.604
10.92	-0.056	11.2	-0.606
10.92	-0.056	11.2	-0.606
10.94	-0.054	11.22	-0.608
10.94	-0.054	11.22	-0.61
10.94	-0.052	11.22	-0.61
10.96	-0.052	11.24	-0.612
10.96	-0.052	11.24	-0.612
10.96	-0.05	11.24	-0.614
10.98	-0.05	11.26	-0.614
10.98	-0.05	11.26	-0.614
10.98	-0.05	11.26	-0.616
11.02	-0.048	11.26	-0.618
11.02	-0.048	11.3	-0.622
11.02	-0.048	11.3	-0.62
11.04	-0.046	11.32	-0.622
11.04	-0.046	11.32	-0.622
11.04	-0.046	11.32	-0.624
11.06	-0.046	11.32	-0.624
11.06	-0.046	11.34	-0.624
11.06	-0.044	11.34	-0.626
11.08	-0.044	11.34	-0.626
11.08	-0.044	11.36	-0.628
11.08	-0.044	11.36	-0.63
11.08	-0.044	11.36	-0.632
11.12	-0.044	11.4	-0.632
11.12	-0.044	11.4	-0.632
11.12	-0.044	11.42	-0.634
11.14	-0.044	11.42	-0.636
11.14	-0.042	11.42	-0.638
11.14	-0.042	11.44	-0.638
11.16	-0.042	11.44	-0.64
11.16	-0.04	11.44	-0.64
11.16	-0.04	11.44	-0.642
11.16	-0.038	11.48	-0.644
11.2	-0.038	11.48	-0.646
11.2	-0.038	11.5	-0.648
11.22	-0.036	11.5	-0.648
11.22	-0.036	11.5	-0.65
11.22	-0.036	11.5	-0.65
11.22	-0.036	11.52	-0.652
11.24	-0.036	11.52	-0.652
11.24	-0.036	11.54	-0.654
11.26	-0.036	11.54	-0.654
11.26	-0.036	11.54	-0.656
11.26	-0.036	11.54	-0.656
11.26	-0.036	11.58	-0.658
11.3	-0.036	11.58	-0.658
11.3	-0.036	11.6	-0.66
11.32	-0.036	11.6	-0.662
11.32	-0.036	11.6	-0.662
11.32	-0.036	11.6	-0.662
11.32	-0.036	11.62	-0.664
11.34	-0.036	11.62	-0.666
11.34	-0.034	11.64	-0.666
11.36	-0.034	11.64	-0.668
11.36	-0.034	11.64	-0.668
11.36	-0.034	11.68	-0.67
11.36	-0.034	11.68	-0.67
11.4	-0.032	11.68	-0.672
11.4	-0.034	11.7	-0.674
11.42	-0.032	11.7	-0.674
11.42	-0.032	11.7	-0.676
11.42	-0.032	11.7	-0.676
11.42	-0.032	11.72	-0.678
11.44	-0.032	11.72	-0.68
11.44	-0.032	11.72	-0.68
11.44	-0.032	11.76	-0.682
11.48	-0.03	11.76	-0.682
11.48	-0.03	11.78	-0.686
11.48	-0.03	11.78	-0.686
11.5	-0.028	11.78	-0.688
11.5	-0.026	11.78	-0.69
11.5	-0.026	11.8	-0.69
11.52	-0.026	11.8	-0.69
11.52	-0.026	11.82	-0.692
11.52	-0.024	11.82	-0.694
11.54	-0.026	11.82	-0.694
11.54	-0.024	11.86	-0.698
11.54	-0.026	11.86	-0.698
11.54	-0.024	11.86	-0.698
11.58	-0.026	11.88	-0.7
11.58	-0.024	11.88	-0.7
11.6	-0.024	11.88	-0.702
11.6	-0.026	11.88	-0.702
11.6	-0.026	11.9	-0.704
11.6	-0.026	11.9	-0.706
11.62	-0.024	11.9	-0.706
11.62	-0.024	11.92	-0.708
11.64	-0.024	11.92	-0.708
11.64	-0.026	11.92	-0.71
11.64	-0.026	11.96	-0.712
11.64	-0.026	11.96	-0.714
11.68	-0.024	11.96	-0.714
11.68	-0.024	11.98	-0.716
11.68	-0.024	11.98	-0.718
11.7	-0.024	11.98	-0.72
11.7	-0.024	12	-0.72
11.7	-0.024	12	-0.72
11.72	-0.024	12	-0.72
11.72	-0.024	12.02	-0.722
11.72	-0.024	12.02	-0.724
11.72	-0.022	12.02	-0.726
11.76	-0.022	12.06	-0.726
11.76	-0.022	12.06	-0.728
11.76	-0.02	12.06	-0.728
11.78	-0.02	12.06	-0.728
11.78	-0.02	12.08	-0.73
11.78	-0.02	12.08	-0.732
11.8	-0.02	12.1	-0.732
11.8	-0.02	12.1	-0.736
11.8	-0.02	12.1	-0.736
11.82	-0.02	12.1	-0.736
11.82	-0.02	12.14	-0.738
11.82	-0.02	12.14	-0.738
11.82	-0.02	12.16	-0.74
11.86	-0.02	12.16	-0.74
11.86	-0.02	12.16	-0.742
11.88	-0.02	12.16	-0.744
11.88	-0.02	12.18	-0.746
11.88	-0.02	12.18	-0.746
11.88	-0.02	12.18	-0.748
11.9	-0.02	12.2	-0.748
11.9	-0.02	12.2	-0.75
11.92	-0.02	12.2	-0.75
11.92	-0.02	12.24	-0.754
11.92	-0.02	12.24	-0.754
11.92	-0.02	12.26	-0.756
11.96	-0.02	12.26	-0.756
11.96	-0.02	12.26	-0.758
11.98	-0.02	12.28	-0.758
11.98	-0.02	12.28	-0.76
11.98	-0.02	12.28	-0.76
11.98	-0.02	12.3	-0.762
12	-0.02	12.3	-0.764
12	-0.02	12.3	-0.764
12	-0.02	12.3	-0.766
12.02	-0.018	12.34	-0.768
12.02	-0.02	12.34	-0.768
12.02	-0.018	12.36	-0.77
12.06	-0.018	12.36	-0.77
12.06	-0.018	12.36	-0.772
12.06	-0.018	12.36	-0.772
12.06	-0.018	12.38	-0.774
12.08	-0.018	12.38	-0.774
12.08	-0.016	12.38	-0.776
12.08	-0.016	12.38	-0.776
12.1	-0.016	12.42	-0.778
12.1	-0.018	12.42	-0.778
12.1	-0.016	12.44	-0.778
12.1	-0.016	12.44	-0.778
12.14	-0.016	12.44	-0.78
12.14	-0.016	12.44	-0.782
12.16	-0.016	12.46	-0.782
12.16	-0.016	12.46	-0.784
12.16	-0.016	12.48	-0.784
12.16	-0.016	12.48	-0.786
12.18	-0.016	12.48	-0.786
12.18	-0.016	12.48	-0.788
12.18	-0.016	12.52	-0.788
12.2	-0.016	12.52	-0.79
12.2	-0.016	12.52	-0.79
12.2	-0.016	12.54	-0.792
12.24	-0.016	12.54	-0.792
12.24	-0.016	12.54	-0.794
12.24	-0.016	12.56	-0.796
12.26	-0.016	12.56	-0.796
12.26	-0.016	12.56	-0.798
12.26	-0.016	12.58	-0.798
12.26	-0.016	12.58	-0.8
12.28	-0.016	12.58	-0.8
12.28	-0.016	12.58	-0.802
12.3	-0.016	12.62	-0.802
12.3	-0.016	12.64	-0.804
12.3	-0.016	12.64	-0.804
12.3	-0.016	12.64	-0.806
12.34	-0.016	12.64	-0.808
12.34	-0.016	12.66	-0.808
12.34	-0.016	12.66	-0.808
12.36	-0.016	12.68	-0.808
12.36	-0.014	12.68	-0.808
12.36	-0.016	12.68	-0.782
12.38	-0.014	12.68	-0.78
12.38	-0.014	12.72	-0.78
12.38	-0.014	12.72	-0.782
12.38	-0.014	12.72	-0.784
12.42	-0.014	12.72	-0.784
12.42	-0.014	12.74	-0.786
12.42	-0.014	12.74	-0.788
12.44	-0.014	12.74	-0.79
12.44	-0.014	12.76	-0.792
12.44	-0.014	12.76	-0.794
12.46	-0.014	12.76	-0.794
12.46	-0.014	12.76	-0.798
12.46	-0.014	12.8	-0.798
12.48	-0.014	12.8	-0.8
12.48	-0.014	12.8	-0.802
12.48	-0.014	12.82	-0.804
12.52	-0.014	12.82	-0.804
12.52	-0.014	12.82	-0.808
12.52	-0.014	12.84	-0.81
12.54	-0.014	12.84	-0.812
12.54	-0.014	12.86	-0.812
12.54	-0.014	12.86	-0.814
12.54	-0.014	12.86	-0.816
12.56	-0.014	12.86	-0.816
12.56	-0.014	12.9	-0.818
12.58	-0.014	12.9	-0.82
12.58	-0.014	12.9	-0.822
12.58	-0.014	12.92	-0.824
12.58	-0.014	12.92	-0.826
12.62	-0.014	12.92	-0.828
12.62	-0.014	12.92	-0.828
12.62	-0.012	12.94	-0.83
12.64	-0.012	12.94	-0.83
12.64	-0.012	12.96	-0.832
12.64	-0.012	12.96	-0.834
12.66	-0.012	12.96	-0.836
12.66	-0.012	12.96	-0.836
12.66	-0.012	13	-0.838
12.68	-0.012	13	-0.838
12.68	-0.012	13	-0.84
12.68	-0.012	13.02	-0.842
12.72	-0.012	13.02	-0.844
12.72	-0.012	13.04	-0.846
12.72	-0.012	13.04	-0.846
12.72	-0.012	13.04	-0.848
12.74	-0.012	13.08	-0.848
12.74	-0.012	13.08	-0.85
12.76	-0.012	13.1	-0.852
12.76	-0.012	13.1	-0.854
12.76	-0.012	13.1	-0.856
12.76	-0.012	13.12	-0.856
12.8	-0.012	13.12	-0.858
12.8	-0.012	13.14	-0.858
12.8	-0.012	13.14	-0.86
12.82	-0.012	13.14	-0.862
12.82	-0.012	13.14	-0.862
12.82	-0.012	13.18	-0.864
12.82	-0.012	13.18	-0.866
12.84	-0.012	13.2	-0.866
12.84	-0.012	13.2	-0.868
12.86	-0.012	13.2	-0.87
12.86	-0.012	13.22	-0.87
12.86	-0.012	13.22	-0.874
12.86	-0.012	13.24	-0.874
12.9	-0.012	13.24	-0.874
12.9	-0.012	13.24	-0.876
12.92	-0.012	13.24	-0.876
12.92	-0.012	13.28	-0.878
12.92	-0.012	13.3	-0.88
12.94	-0.012	13.3	-0.882
12.94	-0.012	13.3	-0.882
12.94	-0.01	13.3	-0.882
12.96	-0.012	13.32	-0.884
12.96	-0.012	13.32	-0.884
12.96	-0.01	13.32	-0.884
13	-0.012	13.32	-0.884
13	-0.012	13.36	-0.886
13	-0.012	13.38	-0.886
13	-0.012	13.38	-0.888
13.02	-0.012	13.38	-0.888
13.02	-0.01	13.4	-0.89
13.04	-0.012	13.4	-0.89
13.04	-0.012	13.4	-0.892
13.04	-0.012	13.42	-0.892
13.04	-0.012	13.42	-0.894
13.08	-0.01	13.42	-0.896
13.08	-0.012	13.46	-0.896
13.1	-0.012	13.46	-0.898
13.1	-0.012	13.48	-0.898
13.1	-0.012	13.48	-0.9
13.1	-0.012	13.48	-0.902
13.12	-0.012	13.48	-0.902
13.12	-0.01	13.5	-0.904
13.12	-0.01	13.52	-0.906
13.14	-0.01	13.52	-0.906
13.14	-0.01	13.52	-0.908
13.14	-0.01	13.52	-0.908
13.18	-0.01	13.56	-0.91
13.18	-0.012	13.56	-0.91
13.18	-0.01	13.58	-0.914
13.2	-0.01	13.58	-0.914
13.2	-0.01	13.58	-0.916
13.2	-0.01	13.58	-0.916
13.22	-0.012	13.6	-0.916
13.22	-0.012	13.6	-0.918
13.22	-0.01	13.62	-0.92
13.24	-0.012	13.62	-0.92
13.24	-0.012	13.62	-0.922
13.24	-0.01	13.62	-0.924
13.24	-0.012	13.66	-0.926
13.28	-0.012	13.66	-0.926
13.28	-0.012	13.66	-0.928
13.3	-0.012	13.68	-0.928
13.3	-0.012	13.68	-0.93
13.3	-0.012	13.68	-0.93
13.3	-0.012	13.7	-0.932
13.32	-0.012	13.7	-0.934
13.32	-0.012	13.7	-0.934
13.32	-0.012	13.74	-0.936
13.32	-0.012	13.74	-0.936
13.36	-0.01	13.74	-0.938
13.36	-0.012	13.76	-0.938
13.38	-0.01	13.76	-0.94
13.38	-0.01	13.76	-0.942
13.38	-0.01	13.78	-0.942
13.38	-0.01	13.78	-0.944
13.4	-0.01	13.78	-0.944
13.4	-0.01	13.8	-0.944
13.42	-0.012	13.8	-0.944
13.42	-0.012	13.8	-0.946
13.42	-0.01	13.8	-0.946
13.46	-0.012	13.84	-0.944
13.46	-0.01	13.84	-0.942
13.46	-0.01	13.86	-0.94
13.48	-0.012	13.86	-0.912
13.48	-0.012	13.86	-0.79
13.48	-0.012	13.86	-0.738
13.48	-0.01	13.88	-0.728
13.5	-0.01	13.88	-0.728
13.5	-0.012	13.9	-0.73
13.52	-0.01	13.9	-0.734
13.52	-0.01	13.9	-0.738
13.52	-0.01	13.9	-0.742
13.52	-0.01	13.94	-0.746
13.56	-0.01	13.94	-0.75
13.56	-0.012	13.94	-0.754
13.58	-0.012	13.96	-0.758
13.58	-0.01	13.96	-0.762
13.58	-0.012	13.98	-0.77
13.58	-0.012	13.98	-0.77
13.6	-0.012	13.98	-0.776
13.6	-0.01	13.98	-0.778
13.62	-0.01	14.02	-0.784
13.62	-0.012	14.02	-0.79
13.62	-0.01	14.04	-0.796
13.62	-0.01	14.04	-0.796
13.66	-0.01	14.04	-0.804
13.66	-0.01	14.04	-0.804
13.66	-0.012	14.06	-0.812
13.66	-0.01	14.08	-0.816
13.68	-0.01	14.08	-0.82
13.7	-0.01	14.08	-0.822
13.7	-0.01	14.08	-0.826
13.7	-0.012	14.12	-0.828
13.7	-0.012	14.14	-0.834
13.74	-0.01	14.14	-0.838
13.74	-0.012	14.14	-0.844
13.76	-0.01	14.14	-0.846
13.76	-0.01	14.16	-0.852
13.76	-0.012	14.18	-0.854
13.76	-0.01	14.18	-0.858
13.78	-0.01	14.18	-0.86
13.78	-0.012	14.22	-0.866
13.78	-0.012	14.22	-0.866
13.8	-0.01	14.22	-0.872
13.8	-0.012	14.22	-0.874
13.8	-0.01	14.24	-0.878
13.84	-0.012	14.24	-0.878
13.84	-0.01	14.26	-0.884
13.86	-0.01	14.26	-0.888
13.86	-0.01	14.26	-0.892
13.86	-0.01	14.3	-0.894
13.86	-0.01	14.3	-0.898
13.88	-0.01	14.32	-0.902
13.88	-0.012	14.32	-0.904
13.9	-0.012	14.32	-0.908
13.9	-0.012	14.34	-0.908
13.9	-0.01	14.34	-0.914
13.9	-0.01	14.34	-0.914
13.94	-0.012	14.36	-0.918
13.94	-0.01	14.36	-0.922
13.96	-0.01	14.4	-0.926
13.96	-0.01	14.4	-0.926
13.96	-0.01	14.42	-0.928
13.96	-0.01	14.42	-0.93
13.98	-0.01	14.42	-0.934
13.98	-0.01	14.42	-0.936
13.98	-0.012	14.44	-0.938
13.98	-0.01	14.44	-0.94
14.02	-0.01	14.46	-0.944
14.02	-0.01	14.46	-0.944
14.04	-0.01	14.46	-0.948
14.04	-0.01	14.46	-0.948
14.04	-0.012	14.5	-0.952
14.04	-0.01	14.52	-0.954
14.06	-0.01	14.52	-0.956
14.06	-0.01	14.52	-0.956
14.06	-0.01	14.52	-0.96
14.08	-0.01	14.54	-0.96
14.08	-0.01	14.54	-0.962
14.08	-0.01	14.56	-0.964
14.12	-0.01	14.56	-0.968
14.12	-0.01	14.56	-0.968
14.12	-0.01	14.6	-0.97
14.14	-0.01	14.6	-0.972
14.14	-0.01	14.6	-0.974
14.14	-0.01	14.62	-0.974
14.14	-0.01	14.62	-0.976
14.16	-0.01	14.64	-0.98
14.16	-0.01	14.64	-0.98
14.18	-0.01	14.64	-0.982
14.18	-0.01	14.68	-0.982
14.18	-0.01	14.68	-0.984
14.18	-0.01	14.7	-0.986
14.22	-0.01	14.7	-0.986
14.22	-0.01	14.7	-0.99
14.24	-0.01	14.7	-0.992
14.24	-0.01	14.72	-0.994
14.24	-0.01	14.72	-0.994
14.24	-0.01	14.74	-0.996
14.24	-0.01	14.74	-0.998
14.26	-0.012	14.78	-1
14.26	-0.01	14.78	-1
14.26	-0.01	14.78	-1.002
14.3	-0.01	14.8	-1.004
14.3	-0.01	14.8	-1.006
14.3	-0.01	14.8	-1.006
14.32	-0.01	14.82	-1.01
14.32	-0.01	14.82	-1.012
14.32	-0.01	14.84	-1.014
14.32	-0.01	14.84	-1.014
14.34	-0.01	14.84	-1.016
14.34	-0.01	14.84	-1.016
14.36	-0.01	14.88	-1.018
14.36	-0.01	14.9	-1.02
14.36	-0.01	14.9	-1.022
14.36	-0.01	14.9	-1.022
14.4	-0.01	14.92	-1.024
14.4	-0.01	14.92	-1.026
14.42	-0.01	14.92	-1.028
14.42	-0.01	14.92	-1.028
14.42	-0.01	14.96	-1.03
14.42	-0.01	14.96	-1.032
14.44	-0.01	14.98	-1.034
14.44	-0.01	14.98	-1.034
14.44	-0.01	14.98	-1.036
14.46	-0.01	14.98	-1.036
14.46	-0.01	15	-1.038
14.46	-0.01	15.02	-1.04
14.5	-0.01	15.02	-1.044
14.5	-0.01	15.02	-1.044
14.5	-0.01	15.06	-1.046
14.52	-0.01	15.06	-1.046
14.52	-0.01	15.08	-1.048
14.52	-0.01	15.08	-1.05
14.52	-0.01	15.1	-1.052
14.54	-0.01	15.1	-1.052
14.54	-0.01	15.12	-1.054
14.56	-0.01	15.12	-1.056
14.56	-0.01	15.12	-1.056
14.56	-0.01	15.12	-1.056
14.6	-0.01	15.16	-1.06
14.6	-0.01	15.16	-1.06
14.6	-0.01	15.18	-1.062
14.6	-0.01	15.18	-1.064
14.62	-0.01	15.2	-1.066
14.62	-0.01	15.2	-1.066
14.64	-0.01	15.22	-1.068
14.64	-0.01	15.22	-1.068
14.64	-0.01	15.22	-1.07
14.64	-0.01	15.26	-1.068
14.68	-0.01	15.26	-1.068
14.68	-0.01	15.26	-1.068
14.7	-0.01	15.28	-1.07
14.7	-0.01	15.3	-1.072
14.7	-0.01	15.3	-1.072
14.7	-0.01	15.3	-1.074
14.72	-0.01	15.3	-1.074
14.72	-0.01	15.34	-1.074
14.74	-0.01	15.36	-1.076
14.74	-0.01	15.36	-1.078
14.74	-0.01	15.36	-1.08
14.78	-0.01	15.38	-1.08
14.78	-0.01	15.38	-1.082
14.78	-0.01	15.4	-1.084
14.8	-0.012	15.4	-1.086
14.8	-0.01	15.44	-1.088
14.8	-0.01	15.44	-1.092
14.8	-0.01	15.46	-1.094
14.82	-0.01	15.46	-1.096
14.82	-0.01	15.46	-1.096
14.84	-0.01	15.48	-1.1
14.84	-0.01	15.48	-1.1
14.84	-0.01	15.5	-1.102
14.84	-0.012	15.5	-1.104
14.88	-0.01	15.54	-1.106
14.88	-0.01	15.54	-1.108
14.9	-0.01	15.54	-1.11
14.9	-0.01	15.54	-1.11
14.9	-0.01	15.56	-1.114
14.9	-0.01	15.58	-1.116
14.92	-0.012	15.58	-1.118
14.92	-0.01	15.58	-1.118
14.92	-0.01	15.58	-1.118
14.96	-0.01	15.62	-1.122
14.96	-0.01	15.64	-1.124
14.98	-0.01	15.64	-1.126
14.98	-0.012	15.66	-1.128
14.98	-0.012	15.66	-1.13
15	-0.01	15.68	-1.132
15	-0.01	15.68	-1.134
15.02	-0.01	15.68	-1.136
15.02	-0.01	15.72	-1.138
15.02	-0.01	15.72	-1.138
15.02	-0.01	15.74	-1.14
15.06	-0.012	15.74	-1.14
15.06	-0.01	15.76	-1.144
15.08	-0.012	15.76	-1.146
15.08	-0.01	15.78	-1.148
15.08	-0.012	15.78	-1.148
15.1	-0.012	15.78	-1.15
15.1	-0.012	15.82	-1.15
15.1	-0.012	15.82	-1.154
15.12	-0.01	15.84	-1.154
15.12	-0.01	15.84	-1.156
15.12	-0.012	15.84	-1.158
15.16	-0.01	15.86	-1.16
15.16	-0.01	15.86	-1.16
15.16	-0.012	15.86	-1.16
15.18	-0.01	15.9	-1.164
15.18	-0.012	15.9	-1.164
15.18	-0.012	15.92	-1.168
15.2	-0.01	15.92	-1.168
15.2	-0.01	15.94	-1.17
15.22	-0.012	15.94	-1.17
15.22	-0.01	15.94	-1.172
15.22	-0.01	15.96	-1.174
15.22	-0.012	15.96	-1.176
15.26	-0.012	16	-1.176
15.26	-0.012	16	-1.178
15.26	-0.012	16.02	-1.178
15.28	-0.012	16.02	-1.18
15.28	-0.012	16.04	-1.182
15.28	-0.012	16.04	-1.184
15.3	-0.012	16.06	-1.184
15.3	-0.012	16.06	-1.186
15.3	-0.012	16.06	-1.186
15.34	-0.012	16.1	-1.188
15.34	-0.012	16.1	-1.19
15.34	-0.012	16.12	-1.19
15.36	-0.012	16.12	-1.192
15.36	-0.012	16.12	-1.192
15.36	-0.012	16.14	-1.194
15.38	-0.012	16.14	-1.194
15.38	-0.014	16.16	-1.196
15.38	-0.014	16.16	-1.196
15.4	-0.014	16.2	-1.198
15.4	-0.014	16.2	-1.2
15.4	-0.014	16.2	-1.2
15.44	-0.014	16.22	-1.202
15.44	-0.014	16.22	-1.202
15.46	-0.014	16.24	-1.204
15.46	-0.014	16.24	-1.206
15.46	-0.014	16.28	-1.208
15.48	-0.014	16.28	-1.208
15.48	-0.014	16.3	-1.21
15.48	-0.014	16.3	-1.21
15.5	-0.014	16.3	-1.212
15.5	-0.014	16.32	-1.214
15.54	-0.014	16.32	-1.216
15.54	-0.014	16.32	-1.216
15.54	-0.014	16.34	-1.216
15.54	-0.014	16.34	-1.216
15.56	-0.014	16.34	-1.218
15.56	-0.014	16.38	-1.218
15.58	-0.014	16.4	-1.22
15.58	-0.014	16.4	-1.22
15.58	-0.014	16.4	-1.222
15.62	-0.014	16.4	-1.222
15.62	-0.014	16.42	-1.224
15.64	-0.016	16.42	-1.222
15.64	-0.016	16.44	-1.224
15.64	-0.014	16.44	-1.224
15.66	-0.016	16.48	-1.226
15.66	-0.016	16.48	-1.226
15.68	-0.014	16.5	-1.226
15.68	-0.016	16.5	-1.226
15.68	-0.016	16.5	-1.228
15.72	-0.016	16.5	-1.228
15.72	-0.016	16.52	-1.23
15.74	-0.016	16.52	-1.23
15.74	-0.016	16.56	-1.232
15.74	-0.016	16.56	-1.232
15.76	-0.016	16.56	-1.232
15.76	-0.016	16.58	-1.234
15.78	-0.016	16.58	-1.234
15.78	-0.016	16.58	-1.234
15.78	-0.016	16.6	-1.234
15.82	-0.018	16.6	-1.23
15.82	-0.016	16.62	-1.232
15.84	-0.018	16.62	-1.232
15.84	-0.018	16.66	-1.234
15.84	-0.018	16.66	-1.234
15.84	-0.018	16.68	-1.234
15.86	-0.018	16.68	-1.234
15.86	-0.018	16.68	-1.236
15.86	-0.018	16.68	-1.236
15.9	-0.018	16.7	-1.238
15.9	-0.018	16.7	-1.238
15.92	-0.018	16.72	-1.24
15.92	-0.018	16.72	-1.24
15.92	-0.018	16.76	-1.24
15.94	-0.018	16.76	-1.24
15.94	-0.018	16.76	-1.24
15.96	-0.018	16.78	-1.24
15.96	-0.018	16.78	-1.24
15.96	-0.018	16.78	-1.238
16	-0.018	16.8	-1.24
16	-0.018	16.8	-1.24
16.02	-0.018	16.84	-1.242
16.02	-0.018	16.84	-1.244
16.02	-0.018	16.86	-1.244
16.02	-0.02	16.86	-1.244
16.04	-0.018	16.86	-1.246
16.04	-0.018	16.88	-1.248
16.06	-0.018	16.88	-1.25
16.06	-0.018	16.9	-1.252
16.06	-0.018	16.9	-1.252
16.1	-0.018	16.9	-1.254
16.1	-0.018	16.94	-1.254
16.1	-0.018	16.94	-1.256
16.12	-0.018	16.94	-1.256
16.12	-0.018	16.96	-1.258
16.12	-0.018	16.96	-1.26
16.14	-0.018	16.98	-1.264
16.14	-0.02	16.98	-1.264
16.16	-0.018	17	-1.266
16.16	-0.018	17	-1.266
16.16	-0.018	17	-1.27
16.2	-0.02	17.04	-1.27
16.2	-0.02	17.04	-1.272
16.2	-0.02	17.06	-1.274
16.22	-0.02	17.06	-1.274
16.22	-0.02	17.08	-1.276
16.24	-0.02	17.08	-1.278
16.24	-0.02	17.1	-1.28
[truncated: 604 more rows]

## Sheet: Figure 3c
Time/day		0	5	7	14	22	28	35
Cumulative Translation/mm	Without barb	0	5.10693	9.095	18.8956	23.4824	25.5907	31.1132
		0	7.24081	14.5969	28.2781	41.3376	56.168	72.9043
		0	10.9457	20.784	30.5011	38.7928	52.9267	56.6651
	With barb	0	3.94899	8.4208	13.4263	23.3518	28.23	33.4002
		0	1.84515	6.11241	10.8382	18.3615	24.8887	28.0006
		0	1.11686	6.97674	14.2642	18.3444	24.1036	32.0292

## Sheet: Figure 4d
Time	StO2/NIRS	Time	StO2/ViOptix
min	%	min	%
0.00333	65.9637	0	65
0.08667	66.0319	0.18333	67
0.17	66.0631	0.38333	66
0.25333	66.0494	0.55	65
0.33667	66.1029	0.71667	66
0.42	66.1318	0.91667	67
0.50333	66.1369	1.06667	64
0.58667	66.11	1.21667	65
0.67	66.0961	1.38333	64
0.75333	66.0605	1.55	66
0.83667	66.0898	1.73333	65
0.92	66.0891	1.93333	66
1.00333	66.0653	2.1	66
1.08667	66.0832	2.25	66
1.17	66.0705	2.41667	66
1.25333	66.0138	2.58333	66
1.33667	66.0714	2.75	66
1.42	66.1448	2.93333	66
1.50333	66.1948	3.08333	65
1.58667	66.2452	3.23333	66
1.67	66.2455	3.4	66
1.75333	66.2023	3.55	65
1.83667	66.2348	3.71667	66
1.92	66.209	3.86667	65
2.00333	66.1808	4.05	66
2.08667	66.3188	4.23333	65
2.17	66.2778	4.38333	66
2.25333	66.2591	4.56667	66
2.33667	66.2374	4.7	65
2.42	66.2	4.85	65
2.50333	66.1546	5.01667	65
2.58667	66.1857	5.18333	66
2.67	66.2402	5.36667	66
2.75333	66.239	5.51667	66
2.83667	66.2954	5.68333	66
2.92	66.3297	5.83333	67
3.00333	66.3488	6.01667	66
3.08667	66.2451	6.16667	66
3.17	66.3392	6.31667	66
3.25333	66.2443	6.48333	66
3.33667	66.2382	6.66667	66
3.42	66.2423	6.83333	65
3.50333	66.1445	7	66
3.58667	66.0389	7.15	66
3.67	66.002	7.3	66
3.75333	65.9809	7.48333	66
3.83667	65.9925	7.66667	66
3.92	65.9962	7.83333	66
4.00333	65.9597	7.98333	66
4.08667	65.9981	8.15	66
4.17	66.0191	8.31667	66
4.25333	65.9899	8.5	66
4.33667	65.9969	8.65	66
4.42	66.015	8.83333	66
4.50333	65.9721	8.98333	66
4.58667	66.0052	9.13333	66
4.67	66.0224	9.31667	66
4.75333	66.0128	9.48333	66
4.83667	65.9906	9.63333	66
4.92	65.981	9.78333	66
5.00333	65.9569	9.95	66
5.08667	65.9858	10.1333	66
5.17	66.02	10.3	65
5.25333	66.0572	10.4667	66
5.33667	66.1478	10.6333	65
5.42	66.1932	10.7833	66
5.50333	66.1832	10.9667	66
5.58667	66.215	11.1167	66
5.67	66.1748	11.2833	66
5.75333	66.1102	11.4333	66
5.83667	66.0969	11.6	66
5.92	66.0665	11.7833	67
6.00333	66.0705	11.9333	65
6.08667	66.0878	12.0833	65
6.17	66.1043	12.2333	65
6.25333	66.1179	12.4333	65
6.33667	66.1549	12.6	66
6.42	66.1387	12.7333	65
6.50333	66.1265	12.9	65
6.58667	66.1777	13.05	65
6.67	66.1473	13.2167	66
6.75333	66.0836	13.3833	66
6.83667	66.0733	13.5333	65
6.92	66.0151	13.7	65
7.00333	65.945	13.85	65
7.08667	65.9158	14.0333	66
7.17	65.8813	14.2	66
7.25333	65.8519	14.35	66
7.33667	65.9129	14.5	65
7.42	65.9333	14.6667	66
7.50333	65.9309	14.8333	65
7.58667	65.9789	15.0167	66
7.67	65.9668	15.1667	65
7.75333	65.9131	15.3333	65
7.83667	65.9266	15.4833	66
7.92	65.903	15.65	65
8.00333	65.8704	15.8333	66
8.08667	65.8643	16	65
8.17	65.8358	16.1667	66
8.25333	65.8328	16.3167	66
8.33667	65.8609	16.5167	65
8.42	65.8758	16.7167	66
8.50333	65.8473	16.9167	66
8.58667	65.8778	17.1	66
8.67	65.841	17.3	66
8.75333	65.8208	17.5	66
8.83667	65.8745	17.7167	66
8.92	65.9252	17.9	65
9.00333	65.9412	18.0667	63
9.08667	65.9443	18.2167	63
9.17	65.9139	18.4	62
9.25333	65.8996	18.5833	61
9.33667	65.8949	18.7833	61
9.42	65.869	18.9333	61
9.50333	65.8366	19.1167	61
9.58667	65.866	19.2833	60
9.67	65.8398	19.4667	61
9.75333	65.8166	19.6333	60
9.83667	65.8597	19.8	60
9.92	65.8969	19.9667	60
10.0033	65.9048	20.15	60
10.0867	65.9457	20.3167	60
10.17	65.9109	20.4833	59
10.2533	65.9039	20.6333	59
10.3367	65.9172	20.7833	59
10.42	65.9006	20.95	59
10.5033	65.8978	21.15	58
10.5867	65.9189	21.3	58
10.67	65.9041	21.45	58
10.7533	65.8402	21.6167	58
10.8367	65.8582	21.8167	58
10.92	65.8672	21.9833	58
11.0033	65.8681	22.15	57
11.0867	65.9103	22.3	57
11.17	65.9075	22.4833	57
11.2533	65.8694	22.65	58
11.3367	65.8951	22.85	57
11.42	65.8416	23	57
11.5033	65.8338	23.15	57
11.5867	65.8574	23.3167	56
11.67	65.8291	23.4833	56
11.7533	65.8383	23.6667	57
11.8367	65.8843	23.8333	57
11.92	65.8639	23.9833	56
12.0033	65.8977	24.15	56
12.0867	65.9625	24.3167	56
12.17	65.9444	24.5	56
12.2533	65.9316	24.6833	56
12.3367	65.9697	24.85	56
12.42	65.9716	25.0333	56
12.5033	65.9696	25.2333	56
12.5867	65.9913	25.45	56
12.67	65.9638	25.65	56
12.7533	65.939	25.8333	55
12.8367	65.9678	26.0167	55
12.92	65.9672	26.2667	56
13.0033	65.9628	26.4333	55
13.0867	66.0061	26.6	56
13.17	65.9807	26.7667	55
13.2533	65.9527	26.9167	56
13.3367	65.9758	27.0833	56
13.42	65.937	27.25	55
13.5033	65.9178	27.4167	56
13.5867	65.9217	27.5833	55
13.67	65.8683	27.7667	56
13.7533	65.8558	27.95	56
13.8367	65.8854	28.1333	56
13.92	65.8487	28.2833	56
14.0033	65.8377	28.4333	56
14.0867	65.8984	28.5833	56
14.17	65.8911	28.7667	55
14.2533	65.9101	28.9333	55
14.3367	65.9265	29.1	56
14.42	65.8807	29.25	56
14.5033	65.8442	29.4167	56
14.5867	65.8332	29.5833	56
14.67	65.8107	29.75	56
14.7533	65.7827	29.9333	56
14.8367	65.7794	30.0833	56
14.92	65.7386	30.2333	56
15.0033	65.7656	30.4333	56
15.0867	65.8077	30.6	56
15.17	65.8249	30.75	56
15.2533	65.8005	30.9	56
15.3367	65.7829	31.05	56
15.42	65.7738	31.25	56
15.5033	65.816	31.4167	56
15.5867	65.9796	31.6	56
15.67	66.0384	31.75	56
15.7533	65.9944	31.9	56
15.8367	65.8567	32.0667	56
15.92	65.787	32.25	56
16.0033	65.7346	32.4333	57
16.0867	65.7317	32.6	56
16.17	65.6998	32.75	57
16.2533	65.7081	32.9333	59
16.3367	65.7363	33.1167	66
16.42	65.6966	33.2667	72
16.5033	65.6957	33.4333	76
16.5867	65.7695	33.6	78
16.67	65.8149	33.7667	79
16.7533	65.8446	33.9333	79
16.8367	65.887	34.1	79
16.92	65.9045	34.25	79
17.0033	65.8396	34.4	78
17.0867	65.8549	34.5667	77
17.17	65.8538	34.75	76
17.2533	65.8619	34.9167	76
17.3367	65.8533	35.0667	75
17.42	65.8068	35.2333	75
17.5033	65.7396	35.4	74
17.5867	65.6832	35.5667	73
17.67	65.7387	35.7333	74
17.7533	65.671	35.8833	73
17.8367	65.6589	36.05	73
17.92	65.5383	36.2333	73
18.0033	65.5063	36.4167	72
18.0867	65.2597	36.5667	72
18.17	65.1081	36.7167	72
18.2533	64.8534	36.8667	72
18.3367	64.7392	37.05	71
18.42	64.2854	37.2333	71
18.5033	63.9326	37.4	71
18.5867	63.6272	37.55	70
18.67	63.2389	37.7167	70
18.7533	62.9218	37.8667	70
18.8367	62.6254	38.05	70
18.92	62.2974	38.2	70
19.0033	62.038	38.3667	69
19.0867	61.8417	38.5333	69
19.17	61.5902	38.7	69
19.2533	61.4086	38.8667	68
19.3367	61.2787	39.0333	68
19.42	61.1226	39.1833	68
19.5033	61.0094	39.3333	68
19.5867	60.9448	39.5	67
19.67	60.8174	39.6667	68
19.7533	60.7334	39.8333	67
19.8367	60.7117	40	67
19.92	60.6011	40.15	67
20.0033	60.5399	40.3167	67
20.0867	60.5096	40.4833	66
20.17	60.4186	40.65	67
20.2533	60.3766	40.8167	66
20.3367	60.3587	40.9667	66
20.42	60.2675	41.1333	66
20.5033	60.2382	41.3167	66
20.5867	60.2395	41.4667	67
20.67	60.1377	41.6333	66
20.7533	60.1245	41.8	66
20.8367	60.0926	41.9833	66
20.92	60.0123	42.1667	66
21.0033	59.9976	42.3167	66
21.0867	59.9936	42.4833	66
21.17	59.8944	42.6333	66
21.2533	59.8797	42.8167	66
21.3367	59.8748	43.0167	66
21.42	59.8037	43.1667	66
21.5033	59.8066	43.3333	66
21.5867	59.8127	43.4833	66
21.67	59.7504	43.6667	66
21.7533	59.7542	43.8333	66
21.8367	59.7652	44	66
21.92	59.6834	44.15	66
22.0033	59.7	44.3	66
22.0867	59.6961	44.4833	66
22.17	59.6301	44.65	66
22.2533	59.6444	44.8167	66
22.3367	59.6401	44.9833	66
22.42	59.5922	45.1333	66
22.5033	59.5873	45.2833	66
22.5867	59.6282	45.4667	66
22.67	59.5721	45.65	66
22.7533	59.5668	45.8167	66
22.8367	59.5772	45.9833	66
22.92	59.5282	46.2	66
23.0033	59.556	46.4	66
23.0867	59.5533	46.5833	66
23.17	59.504	46.7833	66
23.2533	59.5352	47	66
23.3367	59.552	47.2167	66
23.42	59.5124	47.4333	66
23.5033	59.5076	47.65	66
23.5867	59.5176	47.8167	66
23.67	59.4689	48.0167	66
23.7533	59.4766	48.2333	66
23.8367	59.4907	48.45	66
23.92	59.4505	48.6333	65
24.0033	59.4759	48.8	66
24.0867	59.4953	48.9667	66
24.17	59.4687	49.1167	65
24.2533	59.4797	49.3	66
24.3367	59.4811	49.45	66
24.42	59.4338	49.6167	66
24.5033	59.4348	49.7833	66
24.5867	59.485	49.9667	66
24.67	59.4482	50.1333	66
24.7533	59.4842	50.3	66
24.8367	59.5184	50.4667	66
24.92	59.4668	50.6167	66
25.0033	59.4982	50.7833	66
25.0867	59.5231	50.9667	66
25.17	59.476	51.1333	66
25.2533	59.5085	51.3	66
25.3367	59.5365	51.4667	66
25.42	59.4856	51.6333	66
25.5033	59.5173	51.8	66
25.5867	59.5204	51.9667	66
25.67	59.4726	52.1333	66
25.7533	59.5021	52.3167	66
25.8367	59.4971	52.4833	66
25.92	59.4709	52.6833	66
26.0033	59.5101	52.8167	66
26.0867	59.5104	52.9833	66
26.17	59.4597	53.1333	66
26.2533	59.5044	53.3	66
26.3367	59.4946	53.5	66
26.42	59.4669	53.65	66
26.5033	59.5	53.8167	66
26.5867	59.5002	53.9667	66
26.67	59.4473	54.15	66
26.7533	59.4925	54.3333	67
26.8367	59.4817	54.5	66
26.92	59.4581	54.7	66
27.0033	59.4709	54.8833	64
27.0867	59.4816	55.0333	61
27.17	59.4455	55.1833	58
27.2533	59.4852	55.35	58
27.3367	59.5025	55.5167	57
27.42	59.4525	55.6667	57
27.5033	59.4899	55.8333	62
27.5867	59.5117	56	61
27.67	59.4875	56.15	61
27.7533	59.5186	56.3333	61
27.8367	59.4913	56.4667	61
27.92	59.4547	56.6167	60
28.0033	59.4834	56.7833	61
28.0867	59.4835	56.95	61
28.17	59.4686	57.1667	60
28.2533	59.5099	57.3667	60
28.3367	59.5148	57.5833	60
28.42	59.4798	57.7833	60
28.5033	59.4981	57.9833	60
28.5867	59.5069	58.1833	59
28.67	59.4779	58.3833	60
28.7533	59.5328	58.5833	59
28.8367	59.5223	58.75	59
28.92	59.4852	58.9333	59
29.0033	59.5181	59.1167	59
29.0867	59.5318	59.2667	59
29.17	59.4777	59.45	59
29.2533	59.5241	59.6167	59
29.3367	59.5228	59.8	59
29.42	59.4971	59.9667	59
29.5033	59.5605	60.1167	59
29.5867	59.546	60.3	58
29.67	59.5222	60.45	59
29.7533	59.5755	60.6167	58
29.8367	59.5806	60.8	58
29.92	59.5329	60.95	58
30.0033	59.5848	61.1333	58
30.0867	59.5864	61.3	58
30.17	59.5438	61.5	58
30.2533	59.5739	61.6833	58
30.3367	59.569	61.8333	58
30.42	59.5377	62	58
30.5033	59.58	62.15	58
30.5867	59.5689	62.3333	58
30.67	59.5458	62.5167	58
30.7533	59.601	62.6667	58
30.8367	59.5864	62.85	58
30.92	59.5541	63.0167	58
31.0033	59.6129	63.2	58
31.0867	59.6176	63.3667	57
31.17	59.5975	63.5333	58
31.2533	59.6397	63.7167	58
31.3367	59.6178	63.8667	58
31.42	59.5837	64.0333	58
31.5033	59.6295	64.2167	58
31.5867	59.6183	64.3667	58
31.67	59.5969	64.5167	58
31.7533	59.6495	64.6667	58
31.8367	59.6476	64.85	58
31.92	59.6076	65.0333	58
32.0033	59.6395	65.2	58
32.0867	59.6289	65.35	58
32.17	59.5925	65.5	58
32.2533	59.6626	65.6667	58
32.3367	59.6834	65.8333	58
32.42	59.6786	66.0167	58
32.5033	59.6895	66.1667	58
32.5867	59.1997	66.3333	58
32.67	57.4416	66.5	58
32.7533	58.9945	66.65	58
32.8367	59.3209	66.8167	58
32.92	59.5828	66.9667	58
33.0033	59.9034	67.15	58
33.0867	60.1254	67.3167	58
33.17	60.343	67.4833	57
33.2533	60.5642	67.65	58
33.3367	60.6977	67.7833	58
33.42	60.7989	67.9333	58
33.5033	60.9758	68.1	58
33.5867	61.0554	68.3	58
33.67	61.1662	68.4667	58
33.7533	61.3295	68.6167	58
33.8367	61.456	68.7833	58
33.92	61.5675	68.9333	58
34.0033	61.7461	69.1	58
34.0867	61.8627	69.25	58
34.17	61.977	69.4333	58
34.2533	62.1517	69.6	58
34.3367	62.2526	69.7667	58
34.42	62.3859	69.95	58
34.5033	62.5138	70.1167	58
34.5867	62.5376	70.2667	60
34.67	62.7259	70.4167	59
34.7533	62.9076	70.5833	63
34.8367	63.007	70.7833	70
34.92	63.1069	70.95	75
35.0033	63.2591	71.1	78
35.0867	63.3193	71.2667	80
35.17	63.3807	71.45	80
35.2533	63.5106	71.6	80
35.3367	63.5592	71.7667	80
35.42	63.6129	71.9333	80
35.5033	63.7133	72.1	80
35.5867	63.7288	72.2833	79
35.67	63.7532	72.45	79
35.7533	63.8256	72.6	78
35.8367	63.8456	72.75	78
35.92	63.8815	72.9	78
36.0033	63.9428	73.0667	77
36.0867	63.9493	73.25	76
36.17	63.9892	73.4	77
36.2533	64.0887	73.5667	76
36.3367	64.0949	73.7167	76
36.42	64.1173	73.8667	76
36.5033	64.1949	74.05	75
36.5867	64.1911	74.2	75
36.67	64.214	74.3667	74
36.7533	64.2974	74.5167	75
36.8367	64.2999	74.7	74
36.92	64.2971	74.8667	74
37.0033	64.3671	75.0333	74
37.0867	64.3434	75.1833	73
37.17	64.3368	75.3167	74
37.2533	64.4012	75.5167	73
37.3367	64.4022	75.7	73
37.42	64.4386	75.85	73
37.5033	64.5095	76.0167	72
37.5867	64.5105	76.1667	72
37.67	64.5229	76.3333	72
37.7533	64.5843	76.5	72
37.8367	64.578	76.6833	72
37.92	64.5764	76.8333	72
38.0033	64.6282	76.9833	72
38.0867	64.6206	77.1667	71
38.17	64.6434	77.3333	71
38.2533	64.704	77.4833	71
38.3367	64.6868	77.6333	71
38.42	64.6732	77.7833	70
38.5033	64.7087	77.9667	70
38.5867	64.6884	78.15	70
38.67	64.6738	78.3667	70
38.7533	64.7241	78.5333	70
38.8367	64.6977	78.7167	70
38.92	64.7227	78.9167	70
39.0033	64.7843	79.1	70
39.0867	64.7545	79.2833	69
39.17	64.7534	79.4333	69
39.2533	64.7822	79.5833	69
39.3367	64.7515	79.7667	69
39.42	64.7522	79.9333	69
39.5033	64.8197	80.0833	70
39.5867	64.7932	80.2333	69
39.67	64.7972	80.4167	69
39.7533	64.8576	80.6	69
39.8367	64.8246	80.75	69
39.92	64.8278	80.9167	69
40.0033	64.864	81.0667	69
40.0867	64.8382	81.2167	69
40.17	64.8258	81.3833	69
40.2533	64.8626	81.5667	69
40.3367	64.8489	81.7333	69
40.42	64.8816	81.8833	69
40.5033	64.9441	82.05	68
40.5867	64.9126	82.2167	69
40.67	64.9214	82.3833	69
40.7533	64.9408	82.55	69
40.8367	64.9269	82.7167	69
40.92	64.9546	82.9	69
41.0033	64.9776	83.05	69
41.0867	64.9267	83.25	69
41.17	64.9042	83.4	69
41.2533	64.9351	83.55	69
41.3367	64.9366	83.7	69
41.42	64.9788	83.8667	69
41.5033	65.0079	84.0667	69
41.5867	64.9879	84.2167	69
41.67	64.9782	84.3667	69
41.7533	64.9936	84.5333	69
41.8367	64.961	84.7167	69
41.92	64.9895	84.8833	69
42.0033	65.017	85.05	69
42.0867	64.986	85.2167	69
42.17	64.996	85.4	69
42.2533	65.0371	85.5833	69
42.3367	64.9969	85.75	69
42.42	64.9817	85.9	69
42.5033	64.9858	86.0667	69
42.5867	64.9675	86.2167	69
42.67	64.9985	86.3833	69
42.7533	65.0549	86.5833	69
42.8367	65.0559	86.75	69
42.92	65.0865	86.9	69
43.0033	65.0781	87.0667	69
43.0867	65.0099	87.2333	69
43.17	64.9871	87.4	69
43.2533	65.0041	87.5667	69
43.3367	64.9549	87.7333	69
43.42	64.9791	87.9	69
43.5033	65.041	88.0833	69
43.5867	65.0306	88.2667	69
43.67	65.0619	88.4167	68
43.7533	65.0846	88.5833	69
43.8367	65.0559	88.7333	69
43.92	65.0718	88.9333	69
44.0033	65.115	89.1	69
44.0867	65.0931	89.2667	69
44.17	65.1079	89.4333	68
44.2533	65.1473	89.6	69
44.3367	65.1075	89.7833	69
44.42	65.1272	89.95	69
44.5033	65.1701	90.1167	69
44.5867	65.1691	90.3	69
44.67	65.214	90.45	69
44.7533	65.2267	90.6333	69
44.8367	65.1771	90.8	69
44.92	65.1913	90.9667	71
45.0033	65.1881	91.1167	70
45.0867	65.1259	91.2667	69
45.17	65.0627	91.45	69
45.2533	64.9786	91.6167	68
45.3367	64.952	91.8	68
45.42	65.0368	91.95	67
45.5033	65.0917	92.1167	67
45.5867	65.1356	92.2667	67
45.67	65.1916	92.45	66
45.7533	65.2635	92.6167	66
45.8367	65.2342	92.7833	66
45.92	65.2483	92.9333	65
46.0033	65.2291	93.15	65
46.0867	65.1163	93.35	65
46.17	65.0991	93.55	64
46.2533	65.1121	93.7333	64
46.3367	65.0416	93.9333	64
46.42	65.0518	94.1667	63
46.5033	65.1058	94.4	63
46.5867	65.1461	94.6	62
46.67	65.2302	94.8	63
46.7533	65.2927	95	63
46.8367	65.2522	95.1833	62
46.92	65.2657	95.3833	62
47.0033	65.2271	95.5833	62
47.0867	65.1329	95.7333	62
47.17	65.1576	95.9167	62
47.2533	65.153	96.1	61
47.3367	64.9819	96.2667	61
47.42	64.9908	96.45	61
47.5033	64.9913	96.6167	61
47.5867	64.9275	96.7833	61
47.67	64.9909	96.9667	60
47.7533	64.9829	97.1333	60
47.8367	64.9502	97.3	60
47.92	64.9703	97.45	60
48.0033	65.0152	97.6	60
48.0867	65.0117	97.7667	60
48.17	65.1015	97.95	59
48.2533	65.2249	98.1167	60
48.3367	65.1439	98.2667	59
48.42	65.043	98.45	59
48.5033	64.9679	98.6	59
48.5867	64.9421	98.7833	59
48.67	65.1548	98.9667	59
48.7533	65.13	99.1167	58
48.8367	65.0135	99.3	59
48.92	65.0257	99.4833	59
49.0033	65.006	99.6667	59
49.0867	64.905	99.8333	59
49.17	64.9424	99.9833	58
49.2533	64.9818	100.133	58
49.3367	64.9949	100.317	58
49.42	65.0755	100.5	58
49.5033	65.0853	100.683	58
49.5867	65.0699	100.833	58
49.67	65.0723	101.017	58
49.7533	65.0103	101.183	58
49.8367	64.928	101.35	58
49.92	64.9389	101.533	58
50.0033	64.8734	101.7	58
50.0867	64.8547	101.85	58
50.17	64.9859	102.017	58
50.2533	65.0088	102.2	58
50.3367	64.9916	102.35	58
50.42	65.0509	102.517	57
50.5033	65.0818	102.667	57
50.5867	65.0159	102.85	57
50.67	65.0226	103.017	57
50.7533	64.9978	103.167	57
50.8367	64.9384	103.333	57
50.92	65.0105	103.483	57
51.0033	64.9865	103.65	57
51.0867	64.9227	103.817	57
51.17	65.0206	103.967	57
51.2533	65.003	104.15	57
51.3367	64.9821	104.3	57
51.42	65.0024	104.483	57
51.5033	65.0803	104.633	57
51.5867	65.0461	104.8	56
51.67	65.2178	104.95	57
51.7533	65.2188	105.1	57
51.8367	65.1152	105.3	59
51.92	65.3261	105.45	60
52.0033	65.255	105.617	61
52.0867	65.1157	105.783	62
52.17	65.143	105.95	63
52.2533	65.1099	105.967	66
52.3367	65.1057	106.133	65
52.42	65.1574	106.317	65
52.5033	65.156	106.467	65
52.5867	65.146	106.633	65
52.67	65.1935	106.817	65
52.7533	65.1771	106.983	65
52.8367	65.1211	107.133	65
52.92	65.0971	107.283	65
53.0033	65.0004	107.467	65
53.0867	64.8315	107.633	65
53.17	64.9815	107.817	64
53.2533	65.0605	108	65
53.3367	64.9501	108.2	64
53.42	65.0279	108.4	64
53.5033	65.0463	108.617	64
53.5867	64.9864	108.817	64
53.67	64.9979	109.017	64
53.7533	64.9981	109.2	64
53.8367	64.6001	109.367	64
53.92	64.9278	109.533	64
54.0033	65.0239	109.717	64
54.0867	64.6454	109.867	64
54.17	64.3243	110.017	64
54.2533	63.8171	110.2	63
54.3367	63.8875	110.35	64
		110.533	64
54.37	65.6116	110.683	64
54.4533	65.5974	110.833	63
54.5367	66.1908	110.983	63
54.62	66.4147	111.167	64
54.7033	66.193	111.367	64
54.7867	65.9439	111.5	64
54.87	65.4087	111.683	64
54.9533	64.8004	111.833	64
55.0367	64.507	112	63
55.12	64.2394	112.167	64
55.2033	63.8086	112.333	63
55.2867	63.4428	112.5	63
55.37	62.9345	112.667	63
55.4533	63.2605	112.833	63
55.5367	63.671	113.033	63
55.62	63.0374	113.183	63
55.7033	62.5445	113.333	64
55.7867	62.3216	113.483	63
55.87	62.0315	113.667	63
55.9533	61.8055	113.867	64
56.0367	61.6322	114.067	64
56.12	61.4573	114.267	63
56.2033	61.351	114.45	63
56.2867	61.2446	114.667	63
56.37	61.1432	114.867	64
56.4533	61.0625	115.05	63
56.5367	61.0045	115.25	63
56.62	60.9157	115.417	63
56.7033	60.8542	115.6	63
56.7867	60.799	115.767	63
56.87	60.7259	115.933	63
56.9533	60.6732	116.083	63
57.0367	60.6466	116.25	63
57.12	60.5774	116.433	63
57.2033	60.5066	116.6	63
57.2867	60.4793	116.767	63
57.37	60.4079	116.95	62
57.4533	60.3544	117.117	63
57.5367	60.3208	117.3	63
57.62	60.2713	117.467	63
57.7033	60.2565	117.65	63
57.7867	60.2295	117.817	63
57.87	60.1828	117.983	62
57.9533	60.1855	118.183	62
58.0367	60.1574	118.333	63
58.12	60.134	118.5	63
58.2033	60.1234	118.65	63
58.2867	60.1227	118.8	62
58.37	60.0772	119	63
58.4533	60.0992	119.183	66
58.5367	60.1099	119.35	66
58.62	60.0705	119.5	66
58.7033	60.072	119.65	66
58.7867	60.0575	119.817	66
58.87	60.0432	119.983	65
58.9533	60.0562	120.167	65
59.0367	60.0555	120.333	65
59.12	60.0216	120.5	64
59.2033	60.0377	120.65	64
59.2867	60.0362	120.833	64
59.37	60.0138	121	63
59.4533	60.0356	121.15	63
59.5367	60.0402	121.317	63
59.62	60.0075	121.483	62
59.7033	60.0374	121.65	62
59.7867	60.0267	121.833	61
59.87	60.015	121.967	61
59.9533	60.0131	122.117	61
60.0367	60.0172	122.283	61
60.12	59.995	122.467	60
60.2033	59.9997	122.633	60
60.2867	60.0066	122.783	60
60.37	59.9807	122.95	59
60.4533	60.0074	123.117	59
60.5367	60.0104	123.3	59
60.62	59.9851	123.45	59
60.7033	59.9998	123.6	59
60.7867	60.0072	123.767	58
60.87	59.9682	123.95	58
60.9533	60.0041	124.133	58
61.0367	60.0197	124.283	58
61.12	59.9885	124.433	58
61.2033	60.0067	124.6	58
61.2867	60.0319	124.767	58
61.37	60.0144	124.95	57
61.4533	60.0252	125.1	57
61.5367	60.0283	125.25	57
61.62	60.0091	125.417	57
61.7033	60.0301	125.583	57
61.7867	60.0411	125.767	57
61.87	60.027	125.917	57
61.9533	60.0558	126.083	57
62.0367	60.0571	126.25	57
62.12	60.0284	126.417	57
62.2033	60.0411	126.583	57
62.2867	60.0568	126.75	57
62.37	60.0595	126.9	57
62.4533	60.069	127.05	57
62.5367	60.0783	127.217	57
62.62	60.0751	127.417	57
62.7033	60.0796	127.583	57
62.7867	60.088	127.75	57
62.87	60.0642	127.917	57
62.9533	60.0692	128.067	57
63.0367	60.0946	128.25	57
63.12	60.067	128.4	56
63.2033	60.1026	128.583	56
63.2867	60.1182	128.75	57
63.37	60.09	128.917	56
63.4533	60.1085	129.083	56
63.5367	60.1024	129.233	57
63.62	60.0871	129.383	56
63.7033	60.0953	129.55	56
63.7867	60.0949	129.733	56
63.87	60.1045	129.9	56
63.9533	60.1232	130.05	56
64.0367	60.1365	130.217	56
64.12	60.0947	130.367	56
64.2033	60.1194	130.517	56
64.2867	60.1304	130.683	56
64.37	60.1065	130.85	56
64.4533	60.1357	131.017	56
64.5367	60.1369	131.167	56
64.62	60.1264	131.35	56
64.7033	60.1337	131.5	56
64.7867	60.1398	131.65	56
64.87	60.1091	131.8	56
64.9533	60.1478	131.95	56
65.0367	60.1491	132.133	56
65.12	60.1383	132.3	56
65.2033	60.1559	132.467	56
65.2867	60.1479	132.633	56
65.37	60.1306	132.783	56
65.4533	60.1422	132.95	56
65.5367	60.1459	133.1	56
65.62	60.1379	133.3	56
65.7033	60.1515	133.467	55
65.7867	60.1393	133.617	55
65.87	60.1277	133.783	58
65.9533	60.1464	133.95	61
66.0367	60.1489	134.1	63
66.12	60.1213	134.25	63
66.2033	60.1323	134.417	64
66.2867	60.131	134.583	65
66.37	60.1067	134.75	65
66.4533	60.1166	134.917	66
66.5367	60.1194	135.067	65
66.62	60.109	135.217	66
66.7033	60.1119	135.4	66
66.7867	60.1156	135.567	65
66.87	60.0914	135.767	65
66.9533	60.1135	135.9	65
67.0367	60.1263	136.083	64
67.12	60.1397	136.25	65
67.2033	60.2894	136.417	65
67.2867	60.2684	136.567	65
67.37	60.2362	136.717	65
67.4533	60.2799	136.9	64
67.5367	60.2726	137.083	64
67.62	60.2863	137.267	64
67.7033	60.2954	137.417	64
67.7867	60.2875	137.567	63
67.87	60.2751	137.717	64
67.9533	60.3116	137.883	63
68.0367	60.29	138.067	63
68.12	60.2944	138.217	63
68.2033	60.3054	138.367	63
68.2867	60.2981	138.533	63
68.37	60.3033	138.733	63
68.4533	60.3163	138.9	63
68.5367	60.3303	139.083	63
68.62	60.311	139.267	62
68.7033	60.3436	139.45	62
68.7867	60.3352	139.65	62
68.87	60.3373	139.833	62
68.9533	60.3695	139.983	62
69.0367	60.3534	140.15	62
69.12	60.3481	140.3	62
69.2033	60.3603	140.467	62
69.2867	60.3573	140.667	62
69.37	60.3255	140.817	62
69.4533	60.3382	141.017	61
69.5367	60.3724	141.167	61
69.62	60.4068	141.333	61
69.7033	60.447	141.517	61
69.7867	60.4672	141.683	61
69.87	60.6375	141.883	61
69.9533	60.4706	142.033	61
70.0367	57.9258	142.183	61
70.12	57.9781	142.383	61
70.2033	58.5628	142.567	62
70.2867	59.1159	142.717	61
70.37	59.5754	142.867	60
70.4533	59.9596	143.067	61
70.5367	60.3	143.217	61
70.62	60.6052	143.4	61
70.7033	60.861	143.567	61
70.7867	61.0921	143.7	61
70.87	61.3403	143.867	61
70.9533	61.5666	144.033	61
71.0367	61.8058	144.2	61
71.12	62.014	144.383	61
71.2033	62.2331	144.533	61
71.2867	62.4103	144.717	61
71.37	62.5812	144.867	61
71.4533	62.7766	145.05	61
71.5367	62.9774	145.2	61
71.62	63.1552	145.35	61
71.7033	63.3311	145.533	61
71.7867	63.4749	145.7	61
71.87	63.6161	145.85	61
71.9533	63.7852	146.017	61
72.0367	63.9035	146.167	61
72.12	64.0538	146.333	61
72.2033	64.2017	146.5	61
72.2867	64.3238	146.667	61
72.37	64.4557	146.85	61
72.4533	64.594	147.017	61
72.5367	64.7001	147.183	61
72.62	64.8029	147.35	61
72.7033	64.9122	147.517	61
72.7867	65.0046	147.667	61
72.87	65.1142	147.85	61
72.9533	65.2153	148.033	61
73.0367	65.3089	148.2	61
73.12	65.4007	148.383	61
73.2033	65.4795	148.517	61
73.2867	65.5549	148.667	61
73.37	65.6388	148.85	61
73.4533	65.6975	149.017
73.5367	65.7764	149.2
73.62	65.8484	149.35
73.7033	65.9292	149.517
73.7867	65.9957	149.683
73.87	66.0546	149.85
73.9533	66.1139	150.017
74.0367	66.1677	150.167
74.12	66.2172	150.333
74.2033	66.2746	150.483
74.2867	66.3013	150.667
74.37	66.3623	150.833
74.4533	66.4111	150.983
74.5367	66.4483	151.133
74.62	66.4861	151.3
74.7033	66.5236	151.5
74.7867	66.534	151.667
74.87	66.582	151.817
74.9533	66.6253	151.967
75.0367	66.6367	152.117
75.12	66.6691	152.283
75.2033	66.6973	152.433
75.2867	66.7219	152.583
75.37	66.7298	152.783
75.4533	66.7557	152.933
75.5367	66.7534	153.117
75.62	66.7858	153.25
75.7033	66.8214	153.4
75.7867	66.8503	153.55
75.87	66.8629	153.733
75.9533	66.8697	153.917
76.0367	66.8698	154.067
76.12	66.887	154.217
76.2033	66.9045	154.383
76.2867	66.9174	154.55
76.37	66.9446	154.733
76.4533	66.9599	154.883
76.5367	66.9803	155.05
76.62	66.994	155.217
76.7033	67.0061	155.4
76.7867	66.9879	155.583
76.87	66.9959	155.75
76.9533	67.0192	155.9
77.0367	67.0326	156.05
77.12	67.0536	156.217
77.2033	67.0615	156.4
77.2867	67.0655	156.583
77.37	67.083	156.767
77.4533	67.0936	156.933
77.5367	67.0902
77.62	67.0936
77.7033	67.1071
77.7867	67.0821
77.87	67.0888
77.9533	67.1209
78.0367	67.1167
78.12	67.1151
78.2033	67.1243
78.2867	67.0941
78.37	67.1009
78.4533	67.1076
78.5367	67.127
78.62	67.1427
78.7033	67.1437
78.7867	67.1252
78.87	67.1009
78.9533	67.0888
79.0367	67.081
79.12	67.103
79.2033	67.1019
79.2867	67.0806
79.37	67.0728
79.4533	67.0897
79.5367	67.0921
79.62	67.1114
79.7033	67.1142
79.7867	67.0872
79.87	67.0779
79.9533	67.0611
80.0367	67.0176
80.12	67.0218
80.2033	67.0331
80.2867	67.034
80.37	67.0431
80.4533	67.042
80.5367	67.0232
80.62	67.0053
80.7033	67.0006
80.7867	66.9828
80.87	66.9637
80.9533	66.9668
81.0367	66.9617
81.12	66.9385
81.2033	66.9261
81.2867	66.9257
81.37	66.9017
81.4533	66.9035
81.5367	66.874
81.62	66.8529
81.7033	66.8395
81.7867	66.775
81.87	66.7579
81.9533	66.719
82.0367	66.7257
82.12	66.7245
82.2033	66.7077
82.2867	66.6744
82.37	66.6865
82.4533	66.696
82.5367	66.696
82.62	66.6841
82.7033	66.6552
82.7867	66.6298
82.87	66.5945
82.9533	66.5784
83.0367	66.5514
83.12	66.5336
83.2033	66.5405
83.2867	66.5596
83.37	66.5652
83.4533	66.5679
83.5367	66.5614
83.62	66.5561
83.7033	66.5353
83.7867	66.5143
83.87	66.4916
83.9533	66.4933
84.0367	66.4664
84.12	66.4538
84.2033	66.4785
84.2867	66.5289
84.37	66.5256
84.4533	66.5192
84.5367	66.462
84.62	66.4341
84.7033	66.4361
84.7867	66.4208
84.87	66.4056
84.9533	66.3929
85.0367	66.3903
85.12	66.3822
85.2033	66.3803
85.2867	66.3656
85.37	66.3531
85.4533	66.3602
85.5367	66.3794
85.62	66.3994
85.7033	66.398
85.7867	66.3581
85.87	66.3204
85.9533	66.2749
86.0367	66.2819
86.12	66.3095
86.2033	66.2927
86.2867	66.2901
86.37	66.2901
86.4533	66.2657
86.5367	66.2883
86.62	66.3204
86.7033	66.3333
86.7867	66.2844
86.87	66.244
86.9533	66.2542
87.0367	66.2587
87.12	66.2659
87.2033	66.302
87.2867	66.2966
87.37	66.2807
87.4533	66.2566
87.5367	66.2493
87.62	66.2542
87.7033	66.2581
87.7867	66.2625
87.87	66.2496
87.9533	66.2505
88.0367	66.2651
88.12	66.2633
88.2033	66.2507
88.2867	66.2395
88.37	66.1951
88.4533	66.2349
88.5367	66.2605
88.62	66.2835
88.7033	66.2591
88.7867	66.2352
88.87	66.2281
88.9533	66.2718
89.0367	66.2635
89.12	66.2636
89.2033	66.2417
89.2867	66.2422
89.37	66.1991
89.4533	66.216
89.5367	66.2548
89.62	66.2523
89.7033	66.2126
89.7867	66.2095
89.87	66.2305
89.9533	66.2029
90.0367	66.1619
90.12	66.1458
90.2033	66.1088
90.2867	66.2246
90.37	66.3788
90.4533	65.2101
90.5367	64.7253
90.62	65.5239
90.7033	65.3261
90.7867	64.7734
90.87	64.1105
90.9533	62.776
91.0367	63.1629
91.12	62.7958
91.2033	62.3274
91.2867	62.0972
91.37	61.719
91.4533	61.2939
91.5367	60.7897
91.62	60.3093
91.7033	59.8535
91.7867	59.4291
91.87	58.9965
91.9533	58.5672
92.0367	58.0969
92.12	57.5983
92.2033	57.1631
92.2867	56.683
92.37	56.2071
92.4533	55.8379
92.5367	54.1729
92.62	54.4042
92.7033	53.2362
92.7867	52.8273
92.87	52.1823
92.9533	51.9215
93.0367	51.6903
93.12	51.4836
93.2033	51.2784
93.2867	51.0723
93.37	50.8505
93.4533	50.5769
93.5367	50.3548
93.62	50.5135
93.7033	50.5159
93.7867	50.4305
93.87	50.3562
93.9533	50.2203
94.0367	50.1839
94.12	50.3995
94.2033	50.393
94.2867	50.1995
94.37	50.0369
94.4533	49.9051
94.5367	49.8421
94.62	49.7251
94.7033	49.605
94.7867	49.5164
94.87	49.4323
94.9533	49.3167
95.0367	49.2237
95.12	49.118
95.2033	49.0107
95.2867	48.9143
95.37	48.8543
95.4533	48.756
95.5367	48.6444
95.62	48.6102
95.7033	48.4965
95.7867	48.4297
95.87	48.3723
95.9533	48.2892
96.0367	48.1795
96.12	48.1875
96.2033	48.0639
96.2867	48.0054
96.37	48.3806
96.4533	48.6773
96.7033	49.0958
96.7867	49.0209
96.87	48.8192
96.9533	48.6751
97.0367	48.5043
97.12	48.37
97.2033	48.2812
97.2867	48.2364
97.37	48.1988
97.4533	48.1775
97.5367	48.2686
97.62	48.1555
97.7033	48.1219
97.7867	48.1088
97.87	48.0466
97.9533	48.0091
98.0367	48.1834
98.12	48.2325
98.2033	48.4417
98.2867	49.3702
98.37	50.6507
98.62	49.7705
98.7033	49.3549
98.7867	49.2107
98.87	49.3592
98.9533	49.3687
99.0367	49.3489
99.12	49.3148
99.2033	49.3098
99.2867	49.2894
99.37	49.2844
99.4533	49.3514
99.5367	49.2921
99.62	49.2799
99.7033	49.2672
99.7867	49.2679
99.87	49.2797
99.9533	49.2675
100.037	49.2621
100.12	49.283
100.203	49.2876
100.287	49.2405
100.37	49.2087
100.453	49.1952
100.537	49.1775
100.62	49.1616
100.703	49.0985
100.787	49.0762
100.87	49.0601
100.953	49.0493
101.037	49.0586
101.12	49.0648
101.203	49.0777
101.287	49.0284
101.37	48.9961
101.453	48.9706
101.537	48.9269
101.62	48.878
101.703	48.8537
101.787	48.8157
101.87	48.7687
101.953	48.8116
102.037	48.8817
102.12	48.8529
102.203	48.828
102.287	48.8536
102.37	48.8077
102.453	48.8175
102.537	48.8314
102.62	48.8273
102.703	48.8097
102.787	48.8589
102.87	48.8384
102.953	48.8625
103.037	48.8597
103.12	48.856
103.203	48.8238
103.287	48.8479
103.37	48.8294
103.453	48.8248
103.537	48.9456
103.62	48.914
103.703	49.014
103.787	48.9624
103.87	48.9023
103.953	49.271
104.037	51.3078
104.12	53.4992
104.203	54.6099
104.287	55.3151
104.37	55.8198
104.453	56.2797
104.537	56.6869
104.62	56.9739
104.703	57.3088
104.787	57.6402
104.87	57.8743
104.953	58.0833
105.037	58.3342
105.12	58.5488
105.203	58.7832
105.287	59.0603
105.37	59.2326
105.453	59.4287
105.537	59.6376
105.62	59.7603
105.703	59.9594
105.787	60.157
105.87	60.3069
105.953	60.4987
106.037	60.6972
106.12	60.8304
106.203	60.9981
106.287	61.1553
106.37	61.2909
106.453	61.4285
106.537	61.6337
106.62	61.8008
106.703	61.4687
106.787	61.6043
106.87	61.5608
106.953	61.5488
107.037	61.628
107.12	61.6918
107.203	61.7925
107.287	61.9158
107.37	61.969
107.453	62.0714
107.537	62.1533
107.62	62.3608
107.703	62.4792
107.787	62.5292
107.87	62.6048
107.953	62.6752
108.037	62.7236
108.12	62.7713
108.203	62.8405
108.287	62.9124
108.37	62.9339
108.453	63.0135
108.537	63.032
108.62	63.0908
108.703	63.1505
108.787	63.195
108.87	63.2291
108.953	63.251
109.037	63.3242
109.12	63.3359
109.203	63.3945
109.287	63.4495
109.37	63.494
109.453	63.5413
109.537	63.5801
109.62	63.5861
109.703	63.6466
109.787	63.6487
109.87	63.6706
109.953	63.7322
110.037	63.7692
110.12	63.7785
110.203	63.8192
110.287	63.834
110.37	63.8544
110.453	63.8955
110.537	63.9093
110.62	63.9462
110.703	63.9934
110.787	64.025
110.853	64.1158
110.937	64.086
111.02	64.1488
111.103	64.1841
111.187	64.2207
111.27	64.3776
111.353	64.3862
111.437	64.4899
111.52	64.5015
111.603	64.5176
111.687	64.5776
111.77	64.5649
111.853	64.5319
111.937	64.615
112.02	64.5996
112.103	64.6076
112.187	64.6436
112.27	64.7057
112.353	64.7639
112.437	64.8058
112.52	64.7742
112.603	64.7331
112.687	64.7408
112.77	64.7664
112.853	64.7512
112.937	64.714
113.02	64.6122
113.103	64.6291
113.187	64.6276
113.27	64.641
113.353	64.6447
113.437	64.6428
113.52	64.6459
113.603	64.6469
113.687	64.6616
113.77	64.6672
113.853	64.7101
113.937	64.6954
114.02	64.7221
114.103	64.7307
114.187	64.7287
114.27	64.7597
114.353	64.7599
114.437	64.7744
114.52	64.7874
114.603	64.7952
114.687	64.8021
114.77	64.8455
114.853	64.8625
114.937	64.8879
115.02	64.8879
115.103	64.9156
115.187	64.9366
115.27	64.9498
115.353	64.9828
115.437	64.9527
115.52	64.9506
115.603	64.9708
115.687	64.9637
115.77	64.952
115.853	64.9581
115.937	64.9714
116.02	64.9802
116.103	64.9683
116.187	64.9901
116.27	64.9937
116.353	65.0335
116.437	65.0042
116.52	65.0197
116.603	65.0142
116.687	64.9892
116.77	65.0052
116.853	65.0239
116.937	65.0369
117.02	65.0545
117.103	65.0582
117.187	65.0604
117.27	65.0669
117.353	65.0999
117.437	65.0868
117.52	65.1241
117.603	65.1392
117.687	65.1042
117.77	65.1137
117.853	65.1114
117.937	65.1077
118.02	65.1121
118.103	65.1362
118.187	65.1296
118.27	65.1265
118.353	65.1506
118.437	65.1034
118.52	65.1287
118.603	65.142
118.687	65.1283
118.77	65.1084
118.853	65.0949
118.937	65.058
119.02	65.0818
119.103	65.0839
119.187	65.1012
119.27	65.1108
119.353	65.103
119.437	65.083
119.52	65.1036
119.603	65.2072
119.687	65.1843
119.77	65.1681
119.853	65.225
119.937	65.1327
120.02	64.9506
120.103	64.6451
120.187	64.5202
120.27	64.4423
120.353	64.2806
120.437	64.0754
120.52	64.0711
120.603	63.769
120.687	63.4534
120.77	63.0852
120.853	62.7856
120.937	62.4977
121.02	62.2229
121.103	61.9958
121.187	61.7232
121.27	61.5048
121.353	61.2588
121.437	61.0348
121.52	60.8234
121.603	60.5826
121.687	60.3938
121.77	60.1853
121.853	59.9937
121.937	59.8111
122.02	59.6129
122.103	59.3822
122.187	59.1698
122.27	59.0422
122.353	58.847
122.437	58.6793
122.52	58.5802
122.603	58.4025
122.687	58.2835
122.77	58.133
122.853	57.9923
122.937	57.8413
123.02	57.7153
123.103	57.5492
123.187	57.4376
123.27	57.3334
123.353	57.1811
123.437	57.0998
123.52	57.0087
123.603	56.8695
123.687	56.7721
123.77	56.6564
123.853	56.5448
123.937	56.4323
124.02	56.3158
124.103	56.1825
124.187	56.1246
124.27	56.06
124.353	55.9497
124.437	55.8531
124.52	55.7745
124.603	55.7007
124.687	55.6357
124.77	55.5606
124.853	55.4698
124.937	55.4275
125.02	55.3719
125.103	55.2908
125.187	55.2297
125.27	55.1753
125.353	55.1484
125.437	55.0735
125.52	55.0131
125.603	54.9296
125.687	54.9183
125.77	54.8791
125.853	54.7824
125.937	54.7369
126.02	54.6887
126.103	54.6207
126.187	54.6408
126.27	54.5676
126.353	54.5359
126.437	54.5382
126.52	54.4825
126.603	54.4047
126.687	54.4101
126.77	54.3381
126.853	54.2793
126.937	54.2539
127.02	54.2006
127.103	54.1891
127.187	54.1616
127.27	54.0754
127.353	54.0434
127.437	54.0265
127.52	54.0048
127.603	53.9499
127.687	53.9625
127.77	53.8992
127.853	53.8826
127.937	53.8917
128.02	53.8555
128.103	53.8384
128.187	53.7759
128.27	53.768
128.353	53.7068
128.437	53.6861
128.52	53.673
128.603	53.6684
128.687	53.6447
128.77	53.6797
128.853	53.5761
128.937	53.5448
129.02	53.5059
129.103	53.4505
129.187	53.5115
129.27	53.4435
129.353	53.4118
129.437	53.4223
129.52	53.3539
129.603	53.3911
129.687	53.3594
129.77	53.3149
129.853	53.3019
129.937	53.2996
130.02	53.2586
130.103	53.2413
130.187	53.2249
130.27	53.2317
130.353	53.1407
130.437	53.1945
130.52	53.1703
130.603	53.1506
130.687	53.1658
130.77	53.1589
130.853	53.1298
130.937	53.1027
131.02	53.0677
131.103	53.0612
131.187	53.0612
131.27	53.0193
131.353	53.0721
131.437	53.0243
131.52	53.0206
131.603	52.9906
131.687	53.0212
131.77	52.9845
131.853	52.9802
131.937	52.9932
132.02	52.9712
132.103	52.9409
132.187	52.9425
132.27	52.9516
132.353	52.9251
132.437	52.942
132.52	52.9451
132.603	52.9527
132.687	52.9116
132.77	52.9074
132.853	52.9465
132.937	52.9315
133.02	52.8883
133.103	52.928
133.187	52.9665
133.27	52.872
133.353	52.8974
133.437	52.9575
133.52	52.9285
133.603	52.911
133.687	52.9313
133.77	52.931
133.853	52.9241
133.937	52.9853
134.02	52.936
134.103	52.9464
134.187	52.931
134.27	52.9164
134.353	52.9578
134.437	52.9558
134.52	52.9959
134.603	52.9622
134.687	52.9848
134.77	53.0314
134.853	52.9907
134.937	53.0402
135.02	53.1954
135.103	54.2075
135.187	55.3128
135.27	55.6586
135.353	55.8886
135.437	56.1985
135.52	56.445
135.603	56.6043
135.687	56.727
135.77	56.9646
135.853	57.0943
135.937	57.3117
136.02	57.4827
136.103	57.6735
136.187	57.8776
136.27	58.1045
136.353	58.2884
136.437	58.4898
136.52	58.704
136.603	58.8772
136.687	59.0955
136.77	59.3225
136.853	59.463
136.937	59.6686
137.02	59.8537
137.103	60.0528
137.187	60.2441
137.27	60.4197
137.353	60.5933
137.437	60.803
137.52	60.9592
137.603	61.125
137.687	61.2904
137.77	61.4795
137.853	61.6256
137.937	61.7722
138.02	61.9573
138.103	62.0851
138.187	62.2259
138.27	62.351
138.353	62.4707
138.437	62.6083
138.52	62.7906
138.603	62.8327
138.687	62.9177
138.77	63.0636
138.853	63.15
138.937	63.2569
139.02	63.3755
139.103	63.4703
139.187	63.5539
139.27	63.6496
139.353	63.7399
139.437	63.8349
139.52	63.9147
139.603	63.9639
139.687	64.0528
139.77	64.1322
139.853	64.1445
139.937	64.2013
140.02	64.267
140.103	64.2527
140.187	64.3116
140.27	64.3387
140.353	64.3944
140.437	64.44
140.52	64.4732
140.603	64.4742
140.687	64.5241
140.77	64.5697
140.853	64.598
140.937	64.5719
141.02	64.6229
141.103	64.5987
141.187	64.6667
141.27	64.6679
141.353	64.6714
141.437	64.6903
141.52	64.6839
141.603	64.6773
141.687	64.6859
141.77	64.6981
141.853	64.6515
141.937	64.677
142.02	64.6705
142.103	64.6647
142.187	64.6556
142.27	64.648
142.353	64.6258
142.437	64.6802
142.52	64.6823
142.603	64.6355
142.687	64.6493
142.77	64.6535
142.853	64.6351
142.937	64.6444
143.02	64.6405
143.103	64.6177
143.187	64.6448
143.27	64.638
143.353	64.635
143.437	64.6479
143.52	64.6462
143.603	64.6145
143.687	64.6201
143.77	64.6551
143.853	64.6083
143.937	64.6423
144.02	64.6487
144.103	64.6179
144.187	64.687
144.27	64.7063
144.353	64.6987
144.437	64.7495
144.52	64.7294
144.603	64.7222
144.687	64.7188
144.77	64.7069
144.853	64.6653
144.937	64.6625
145.02	64.6955
145.103	64.66
145.187	64.7171
145.27	64.7073
145.353	64.6797
145.437	64.7388
145.52	64.7315
145.603	64.7265
145.687	64.7203
145.77	64.6965
145.853	64.6863
145.937	64.743
146.02	64.7257
146.103	64.7049
146.187	64.7317
146.27	64.6939
146.353	64.7129
146.437	64.714
146.52	64.6958
146.603	64.6665
146.687	64.6996
146.77	64.6595
146.853	64.6548
146.937	64.6707
147.02	64.6798
147.103	64.6353
147.187	64.6618
147.27	64.6453
147.353	64.65
147.437	64.6932
147.52	64.694
147.603	64.6844
147.687	64.6936
147.77	64.695
147.853	64.684
147.937	64.6922
148.02	64.7095
148.103	64.7117
148.187	64.7218
148.27	64.7511
148.353	64.7209
148.437	64.7659
148.52	64.722
148.603	64.7113
148.687	64.7401
148.77	64.7412
148.853	64.7428
148.937	64.7453
149.02	64.7368
149.103	64.737
149.187	64.7513
149.27	64.7216
149.353	64.7079
149.437	64.729
149.52	64.7255
149.603	64.6931
149.687
149.77
149.853
149.937
150.02
150.103
150.187
150.27
150.353
150.437
150.52
150.603
150.687
150.77
150.853
150.937
151.02
151.103
151.187
151.27
151.353
151.437

## Sheet: Figure 4e
Time	Photovoltage
s	a.u.
	Day0	Day7	Day14	Day21	Day28
0.02	14760	14476	14564	14672	14500
0.04	14761	14470	14573	14668	14496
0.06	14761	14460	14564	14675	14499
0.08	14763	14461	14569	14674	14504
0.1	14785	14474	14571	14674	14504
0.12	14799	14486	14563	14676	14507
0.14	14798	14492	14575	14690	14508
0.16	14801	14476	14566	14695	14503
0.18	14830	14479	14573	14680	14505
0.2	14846	14484	14580	14682	14519
0.22	14840	14483	14593	14691	14510
0.24	14844	14486	14590	14687	14530
0.26	14859	14503	14596	14684	14509
0.28	14867	14503	14594	14697	14522
0.3	14857	14496	14597	14697	14539
0.32	14816	14509	14600	14694	14537
0.34	14788	14506	14598	14694	14535
0.36	14765	14489	14602	14707	14552
0.38	14738	14487	14595	14713	14554
0.4	14739	14510	14603	14690	14557
0.42	14741	14493	14604	14703	14540
0.44	14735	14499	14595	14707	14544
0.46	14747	14503	14607	14712	14553
0.48	14749	14510	14601	14707	14539
0.5	14738	14513	14593	14719	14531
0.52	14745	14515	14593	14722	14536
0.54	14750	14515	14581	14723	14565
0.56	14756	14511	14571	14721	14572
0.58	14763	14503	14556	14735	14556
0.6	14760	14473	14547	14729	14566
0.62	14758	14460	14553	14731	14562
0.64	14766	14469	14551	14717	14562
0.66	14749	14469	14544	14731	14537
0.68	14746	14466	14550	14732	14530
0.7	14737	14463	14552	14725	14520
0.72	14751	14453	14554	14709	14530
0.74	14743	14446	14553	14702	14518
0.76	14752	14471	14558	14709	14505
0.78	14754	14467	14560	14688	14512
0.8	14762	14464	14556	14688	14518
0.82	14765	14467	14564	14678	14507
0.84	14773	14472	14554	14677	14503
0.86	14771	14464	14555	14673	14510
0.88	14777	14482	14560	14675	14508
0.9	14784	14487	14556	14673	14513
0.92	14786	14481	14571	14666	14510
0.94	14796	14470	14561	14677	14519
0.96	14790	14477	14563	14661	14519
0.98	14801	14477	14561	14669	14516
1	14805	14471	14566	14675	14513
1.02	14827	14490	14575	14687	14509
1.04	14834	14490	14580	14685	14528
1.06	14834	14492	14573	14691	14508
1.08	14845	14494	14583	14684	14527
1.1	14843	14510	14580	14687	14519
1.12	14850	14499	14580	14687	14537
1.14	14847	14494	14574	14680	14537
1.16	14827	14506	14576	14689	14527
1.18	14792	14500	14580	14687	14536
1.2	14758	14501	14578	14684	14534
1.22	14744	14502	14586	14702	14554
1.24	14728	14492	14586	14688	14530
1.26	14734	14498	14580	14697	14547
1.28	14721	14497	14591	14702	14521
1.3	14740	14504	14594	14720	14528
1.32	14724	14505	14576	14715	14545
1.34	14740	14504	14590	14694	14545
1.36	14744	14505	14587	14704	14538
1.38	14741	14515	14574	14721	14542
1.4	14767	14513	14560	14720	14546
1.42	14762	14512	14562	14719	14532
1.44	14764	14499	14541	14713	14528
1.46	14763	14506	14530	14709	14514
1.48	14768	14492	14533	14718	14526
1.5	14764	14467	14513	14713	14498
1.52	14778	14456	14524	14718	14509
1.54	14780	14442	14534	14716	14502
1.56	14781	14456	14524	14724	14513
1.58	14781	14458	14521	14714	14507
1.6	14776	14451	14530	14698	14495
1.62	14789	14461	14538	14696	14493
1.64	14800	14469	14534	14701	14505
1.66	14797	14459	14530	14688	14491
1.68	14799	14457	14540	14696	14506
1.7	14800	14461	14538	14700	14493
1.72	14799	14472	14532	14682	14506
1.74	14798	14463	14534	14684	14510
1.76	14814	14454	14542	14675	14505
1.78	14815	14466	14540	14683	14510
1.8	14837	14455	14545	14687	14519
1.82	14832	14469	14545	14687	14522
1.84	14837	14459	14551	14697	14542
1.86	14834	14468	14542	14687	14526
1.88	14839	14481	14559	14688	14527
1.9	14848	14479	14566	14691	14532
1.92	14839	14478	14557	14699	14529
1.94	14841	14480	14567	14697	14523
1.96	14849	14486	14555	14696	14538
1.98	14852	14480	14563	14704	14543
2	14825	14490	14567	14705	14527
2.02	14792	14492	14571	14699	14538
2.04	14759	14490	14575	14697	14530
2.06	14750	14505	14569	14698	14540
2.08	14739	14499	14575	14694	14549
2.1	14746	14503	14587	14698	14549
2.12	14744	14487	14568	14704	14539
2.14	14743	14500	14582	14698	14547
2.16	14749	14499	14590	14690	14550
2.18	14759	14507	14590	14705	14534
2.2	14764	14511	14584	14694	14519
2.22	14774	14496	14583	14707	14523
2.24	14776	14511	14590	14703	14525
2.26	14775	14505	14568	14713	14516
2.28	14787	14502	14567	14707	14509
2.3	14799	14496	14564	14712	14506
2.32	14789	14497	14547	14706	14515
2.34	14781	14461	14543	14716	14513
2.36	14787	14450	14549	14690	14502
2.38	14773	14456	14548	14712	14503
2.4	14777	14458	14541	14733	14512
2.42	14778	14431	14539	14708	14507
2.44	14786	14451	14546	14700	14515
2.46	14786	14449	14549	14709	14518
2.48	14796	14451	14552	14700	14518
2.5	14805	14456	14546	14683	14516
2.52	14819	14453	14558	14686	14516
2.54	14818	14454	14564	14686	14523
2.56	14829	14463	14557	14673	14535
2.58	14832	14453	14557	14675	14523
2.6	14840	14458	14557	14678	14535
2.62	14848	14463	14563	14672	14531
2.64	14862	14455	14557	14669	14538
2.66	14876	14459	14574	14661	14531
2.68	14873	14450	14566	14660	14533
2.7	14870	14460	14556	14667	14530
2.72	14882	14476	14570	14680	14554
2.74	14887	14472	14587	14678	14542
2.76	14895	14471	14588	14673	14535
2.78	14899	14465	14586	14677	14523
2.8	14870	14478	14579	14685	14541
2.82	14849	14482	14594	14683	14557
2.84	14814	14475	14584	14683	14548
2.86	14802	14474	14590	14692	14542
2.88	14809	14483	14587	14682	14546
2.9	14787	14488	14601	14697	14558
2.92	14784	14481	14604	14690	14544
2.94	14791	14485	14607	14693	14552
2.96	14785	14486	14587	14687	14549
2.98	14788	14486	14597	14685	14565
3	14794	14495	14595	14689	14541
3.02	14773	14486	14594	14684	14534
3.04	14800	14497	14604	14693	14546
3.06	14800	14493	14606	14689	14529
3.08	14800	14498	14599	14699	14529
3.1	14809	14494	14588	14695	14521
3.12	14808	14499	14576	14707	14530
3.14	14820	14494	14563	14695	14510
3.16	14824	14506	14544	14693	14519
3.18	14819	14492	14540	14703	14518
3.2	14824	14458	14538	14708	14512
3.22	14816	14468	14536	14705	14525
3.24	14832	14446	14550	14692	14517
3.26	14840	14426	14536	14711	14512
3.28	14846	14429	14558	14703	14524
3.3	14853	14444	14532	14691	14532
3.32	14856	14441	14543	14698	14542
3.34	14864	14441	14552	14703	14530
3.36	14857	14432	14546	14689	14546
3.38	14863	14440	14543	14680	14548
3.4	14867	14454	14545	14685	14542
3.42	14866	14450	14557	14672	14534
3.44	14875	14458	14545	14672	14545
3.46	14872	14458	14546	14675	14544
3.48	14885	14469	14540	14685	14552
3.5	14879	14471	14552	14675	14551
3.52	14870	14452	14563	14668	14549
3.54	14882	14460	14559	14660	14569
3.56	14867	14459	14554	14679	14560
3.58	14877	14465	14547	14677	14571
3.6	14897	14470	14550	14669	14573
3.62	14880	14466	14564	14672	14588
3.64	14856	14461	14552	14672	14595
3.66	14808	14477	14560	14677	14575
3.68	14790	14478	14571	14681	14570
3.7	14763	14467	14559	14674	14576
3.72	14757	14476	14563	14692	14569
3.74	14765	14481	14565	14690	14575
3.76	14758	14484	14567	14693	14572
3.78	14763	14479	14567	14691	14565
3.8	14757	14476	14577	14696	14553
3.82	14762	14475	14584	14681	14564
3.84	14765	14470	14584	14690	14547
3.86	14767	14476	14592	14687	14534
3.88	14769	14485	14590	14699	14531
3.9	14774	14478	14594	14693	14534
3.92	14778	14479	14584	14686	14518
3.94	14783	14487	14587	14697	14519
3.96	14777	14490	14570	14686	14522
3.98	14791	14490	14556	14694	14527
4	14770	14489	14545	14704	14523
4.02	14780	14501	14515	14700	14522
4.04	14784	14493	14531	14712	14522
4.06	14789	14473	14521	14719	14518
4.08	14784	14459	14531	14714	14523
4.1	14794	14446	14535	14720	14540
4.12	14802	14435	14522	14721	14536
4.14	14794	14432	14517	14720	14520
4.16	14818	14440	14509	14717	14519
4.18	14806	14427	14501	14709	14522
4.2	14812	14434	14514	14697	14530
4.22	14818	14428	14525	14697	14536
4.24	14822	14437	14533	14688	14529
4.26	14812	14439	14538	14682	14524
4.28	14831	14429	14518	14690	14531
4.3	14818	14445	14524	14690	14533
4.32	14834	14438	14523	14681	14530
4.34	14825	14439	14521	14690	14537
4.36	14826	14449	14540	14689	14545
4.38	14838	14453	14523	14695	14533
4.4	14852	14446	14540	14688	14555
4.42	14844	14453	14533	14689	14544
4.44	14831	14454	14540	14686	14537
4.46	14805	14445	14544	14681	14539
4.48	14773	14453	14549	14701	14540
4.5	14745	14465	14548	14698	14549
4.52	14734	14458	14539	14696	14563
4.54	14720	14471	14548	14686	14553
4.56	14730	14459	14553	14691	14557
4.58	14722	14461	14564	14689	14547
4.6	14728	14472	14562	14699	14550
4.62	14727	14479	14565	14693	14521
4.64	14744	14479	14564	14708	14523
4.66	14756	14484	14564	14703	14518
4.68	14775	14494	14578	14711	14532
4.7	14775	14487	14568	14707	14535
4.72	14772	14490	14565	14708	14511
4.74	14783	14485	14573	14706	14502
4.76	14795	14506	14577	14715	14496
4.78	14786	14502	14584	14719	14511
4.8	14779	14504	14573	14725	14496
4.82	14793	14499	14566	14710	14510
4.84	14788	14510	14554	14724	14506
4.86	14793	14502	14550	14732	14517
4.88	14790	14516	14532	14739	14528
4.9	14802	14508	14532	14715	14536
4.92	14812	14504	14541	14719	14552
4.94	14812	14488	14546	14731	14542
4.96	14823	14461	14543	14730	14539
4.98	14813	14462	14537	14737	14564
5	14816	14449	14522	14719	14564
5.02	14829	14449	14523	14722	14559
5.04	14841	14455	14532	14722	14559
5.06	14838	14445	14537	14697	14563
5.08	14848	14445	14535	14704	14568
5.1	14844	14454	14536	14701	14574
5.12	14863	14454	14546	14691	14573
5.14	14895	14456	14542	14696	14556
5.16	14879	14462	14536	14695	14552
5.18	14872	14463	14547	14699	14555
5.2	14880	14464	14525	14688	14564
5.22	14882	14468	14538	14696	14565
5.24	14851	14477	14549	14703	14556
5.26	14822	14468	14556	14695	14556
5.28	14788	14467	14548	14693	14557
5.3	14754	14475	14552	14699	14554
5.32	14740	14471	14560	14700	14558
5.34	14720	14478	14543	14703	14560
5.36	14709	14479	14557	14705	14563
5.38	14722	14476	14548	14706	14554
5.4	14730	14480	14565	14710	14559
5.42	14732	14491	14570	14711	14560
5.44	14752	14473	14556	14721	14546
5.46	14741	14499	14549	14720	14544
5.48	14749	14495	14562	14703	14539
5.5	14759	14493	14562	14708	14530
5.52	14771	14490	14566	14710	14523
5.54	14769	14509	14560	14709	14516
5.56	14785	14502	14566	14723	14509
5.58	14780	14504	14571	14730	14503
5.6	14777	14505	14582	14720	14511
5.62	14771	14493	14564	14719	14497
5.64	14777	14506	14572	14740	14511
5.66	14783	14497	14554	14735	14508
5.68	14775	14518	14550	14737	14509
5.7	14787	14505	14530	14741	14514
5.72	14803	14512	14519	14740	14515
5.74	14806	14520	14517	14751	14508
5.76	14809	14522	14522	14737	14516
5.78	14801	14517	14522	14738	14519
5.8	14812	14515	14522	14733	14525
5.82	14815	14501	14518	14745	14519
5.84	14826	14479	14525	14734	14521
5.86	14830	14470	14525	14723	14526
5.88	14834	14470	14531	14718	14540
5.9	14853	14460	14552	14725	14555
5.92	14851	14462	14528	14727	14560
5.94	14870	14463	14531	14706	14573
5.96	14858	14454	14539	14698	14568
5.98	14845	14454	14532	14707	14579
6	14849	14458	14536	14715	14584
	14857	14458	14538	14706	14577
	14858	14449	14539	14701	14565
	14857	14452	14540	14697	14570
	14800	14467	14533	14715	14587
	14781	14473	14539	14697	14583
	14744	14458	14546	14715	14564
	14732	14470	14556	14724	14582
	14723	14467	14545	14704	14586
	14729	14472	14562	14707	14571
	14718	14480	14557	14709	14573
	14726	14466	14558	14707	14566
	14718	14458	14568	14703	14552
		14473	14559	14710	14552
		14488	14566	14711	14538
		14484	14549	14715	14532
		14482	14558	14721	14555
		14491	14574	14723	14545
		14484	14562	14708	14541
		14478	14557	14720	14546
		14482	14573	14722	14551
		14487	14574	14721	14553
		14492	14574	14727	14546
		14472	14567	14714	14552
		14497	14561	14726	14557
		14502	14554	14730	14545
		14495	14544	14743	14552
		14505	14539	14737	14543
		14492	14525	14739	14561
		14502	14532	14733	14558
		14510	14515	14757	14558
		14525	14527	14743	14552
		14507	14524	14744	14567
		14514	14508	14746	14562
		14508	14520	14747	14584
		14515	14526	14731	14579
		14494	14522	14736	14574
		14481	14523	14736	14581
		14457	14539	14729	14562
		14454	14532	14729	14576
		14461	14542	14703	14587
		14461	14538	14722	14588
		14464	14540	14708	14579
		14453	14531	14720	14584
		14452	14540	14725	14586
		14465	14543	14709	14607
		14463	14558	14722	14620
		14461	14540	14707	14600
		14463	14534	14715	14590
		14455	14563	14716	14599
		14460	14545	14717	14600
		14473	14557	14698	14596
		14464	14555		14584
		14456	14566		14599
		14454	14560		14583
		14475	14551		14585
		14472	14571		14551
		14463	14564		14573
		14482	14564		14555
		14483	14557		14563
		14482	14565		14568
		14474	14564		14564
		14480	14573		14559
		14476	14573		14559
		14467	14579		14555
		14479	14575		14571
		14478	14574		14557
		14470	14572		14548
		14477	14552		14555
		14478	14541		14568
		14482	14519		14555
		14486	14513		14564
		14484	14530		14568
		14497	14526		14575
		14505	14512		14577
		14505	14527		14582
		14488	14519		14564
		14496	14523		14576
		14520	14520		14566
		14493	14538		14581
		14481	14537		14605
		14470	14527		14589
		14458	14528		14589
		14446	14537		14584
		14440	14546		14589
		14425	14530		14588
		14446	14532		14587
		14446	14536		14594
		14454	14533		14598
		14443	14551		14581
		14458	14541		14573
		14451	14551		14563
		14460	14552		14556
		14449	14554		14559
		14440	14563		14541
		14465	14565		14560
		14461	14565		14542
		14449	14573		14544
		14463	14555		14538
		14460	14566		14543
		14462	14560		14537
		14470	14562
		14477	14570
		14487	14575
		14478	14560
		14488	14580
		14491	14597
		14493	14577
		14505	14589
		14487	14565
		14487	14560
		14499	14544
		14488	14543
		14501	14529
		14491	14542
		14505	14540
		14498	14533
		14508	14526
		14504	14539
		14502	14543
		14511	14554
		14511	14525
		14520	14549
		14511	14547
		14490	14540
		14483	14551
		14471	14543
		14468	14541
		14452	14553
		14465	14552
		14464	14553
		14467	14555
		14470	14566
		14463	14560
		14463	14560
		14459	14571
		14472	14574
		14472	14576
		14473	14572
		14479	14569
		14472	14565
		14490	14571
		14469	14585
		14474	14576
		14476	14578
		14484	14585
		14494	14576
		14490	14576
		14498	14586
		14489	14585
		14505	14571
		14505	14584
		14512	14577
		14503	14549
		14519	14539
		14516	14534
		14514	14533
		14521	14518
		14508	14517
		14502	14536
		14530	14529
		14526	14534
		14530	14534
		14527	14547
		14521	14553
		14534	14537
		14531
		14520
		14507
		14489
		14458
		14460
		14458
		14463
		14453
		14448
		14463
		14456
		14470
		14466
		14474
		14465
		14470
		14491
		14476
		14481
		14473
		14479
		14474
		14474
		14480
		14488
		14500
		14501
		14501
		14515
		14507
		14514
		14507
		14499
		14500
		14496
		14508
		14511
		14505
		14521
		14521
		14518
		14525
		14528
		14519
		14516
		14497
		14481
		14467
		14444
		14451
		14443
		14439
		14461
		14449
		14456
		14438
		14451
		14465
		14469
		14457
		14458
		14459
		14457
		14472
		14466
		14474
		14480
		14474
		14487
		14488
		14488
		14497
		14502
		14516
		14513
		14519
		14516
		14513
		14516
		14517
		14526
		14518
		14535
		14540
		14539
		14531
		14536
		14526
		14515
		14488
		14469
		14478
		14455
		14459
		14461
		14446
		14464
		14470
		14453
		14460

[truncated: 22 more sheets: Figure 5, Figure S2a, Figure S2b, Figure S3a, Figure S3d, Figure S4a, Figure S4e, Figure S5a, Figure S5b, Figure S6, Figure S7, Figure S8, Figure S9, Figure S11a, Figure S11c, Figure S11d, Figure S14, Figure S15, Figure S16, Figure S18 …]
